# Supplementary material for: Multi‐tissue Metabolic GWAS and Drought‐Responsive Multi‐omics Reveal the Genetic Basis of the Quinoa Metabolome
Source: Adv Sci (Weinh). 2026 Jul 7:e76426. Online ahead of print. doi: 10.1002/advs.76426 (PMC13339065; doi:10.1002/advs.76426)
Supplement: Supplementary file 2 — Supporting File 2: advs76426‐sup‐0002‐TablesS1#U2013S15.xlsx. [file ADVS-9999-e76426-s002.xlsx]

## Sheet: Table S1
Supplementary Table 1. Tajima's D across 603 Chenopodium quinoa accessions using 1.45 M SNPs in 100 kb nonoverlapping bins.
CHROM	BIN_START	N_SNPS	TajimaD
1	0	93	0.309874
1	100000	111	0.612774
1	200000	81	1.12534
1	300000	59	1.6502
1	400000	88	2.36415
1	500000	76	3.65365
1	600000	108	4.6031
1	700000	125	4.63697
1	800000	89	3.9195
1	900000	92	4.51315
1	1000000	115	2.69221
1	1100000	120	3.36354
1	1200000	82	4.72455
1	1300000	114	5.14783
1	1400000	190	5.12378
1	1500000	208	4.81798
1	1600000	135	4.28289
1	1700000	111	4.33958
1	1800000	99	4.04697
1	1900000	95	3.92618
1	2000000	95	4.10656
1	2100000	72	3.99593
1	2200000	73	3.61678
1	2300000	72	4.15676
1	2400000	118	4.21065
1	2500000	66	2.80546
1	2600000	142	3.00217
1	2700000	146	3.17128
1	2800000	82	4.63342
1	2900000	124	4.24007
1	3000000	82	3.18205
1	3100000	76	3.86137
1	3200000	147	4.22882
1	3300000	123	4.32174
1	3400000	131	5.0378
1	3500000	101	4.32302
1	3600000	81	3.18653
1	3700000	84	3.92192
1	3800000	209	3.8303
1	3900000	103	4.30121
1	4000000	122	3.68752
1	4100000	107	4.62166
1	4200000	84	4.44279
1	4300000	90	4.47934
1	4400000	129	4.63373
1	4500000	123	4.36143
1	4600000	120	4.35483
1	4700000	104	4.79055
1	4800000	75	4.00251
1	4900000	24	2.2416
1	5000000	21	2.64522
1	5100000	171	6.69996
1	5200000	82	5.41772
1	5300000	81	2.38157
1	5400000	2	2.71766
1	5500000	3	1.33672
1	5600000	2	0.676178
1	5700000	0	nan
1	5800000	0	nan
1	5900000	216	7.21611
1	6000000	114	5.75393
1	6100000	61	3.37271
1	6200000	80	2.89694
1	6300000	45	1.88859
1	6400000	92	2.15388
1	6500000	51	1.80933
1	6600000	72	3.33637
1	6700000	82	4.57474
1	6800000	87	3.12836
1	6900000	98	4.32993
1	7000000	117	3.62407
1	7100000	127	3.12
1	7200000	113	4.27242
1	7300000	105	2.91597
1	7400000	27	4.53973
1	7500000	24	3.83817
1	7600000	82	4.79547
1	7700000	103	3.16938
1	7800000	39	4.54472
1	7900000	99	2.56002
1	8000000	84	4.17952
1	8100000	80	2.08752
1	8200000	67	2.14761
1	8300000	106	2.95067
1	8400000	174	1.9409
1	8500000	198	1.7779
1	8600000	192	2.48348
1	8700000	122	2.38729
1	8800000	188	1.98234
1	8900000	43	4.35844
1	9000000	87	2.7266
1	9100000	103	2.94031
1	9200000	56	3.37722
1	9300000	62	2.9118
1	9400000	21	2.2826
1	9500000	112	4.24831
1	9600000	108	3.09372
1	9700000	160	3.12024
1	9800000	218	2.75448
1	9900000	153	4.04738
1	10000000	68	4.9823
1	10100000	94	3.51796
1	10200000	42	4.32544
1	10300000	135	4.45717
1	10400000	55	1.61981
1	10500000	33	1.00418
1	10600000	94	4.84002
1	10700000	106	3.73148
1	10800000	81	4.01542
1	10900000	92	3.00986
1	11000000	136	3.62816
1	11100000	65	4.54579
1	11200000	159	3.08524
1	11300000	126	3.79434
1	11400000	109	3.23873
1	11500000	150	1.88264
1	11600000	158	3.17759
1	11700000	103	4.19554
1	11800000	141	4.16593
1	11900000	153	3.74367
1	12000000	146	3.91729
1	12100000	102	5.12836
1	12200000	109	3.96728
1	12300000	142	2.21271
1	12400000	91	5.94556
1	12500000	58	4.2394
1	12600000	37	1.438
1	12700000	78	2.96689
1	12800000	76	4.83909
1	12900000	61	2.44514
1	13000000	61	4.01981
1	13100000	53	2.9583
1	13200000	42	1.88293
1	13300000	51	2.59059
1	13400000	286	3.1298
1	13500000	80	4.3085
1	13600000	33	4.08669
1	13700000	80	4.71506
1	13800000	5	2.36606
1	13900000	96	3.72925
1	14000000	44	5.45532
1	14100000	116	3.51193
1	14200000	153	4.04506
1	14300000	139	3.28139
1	14400000	275	2.57374
1	14500000	22	2.22418
1	14600000	96	3.92319
1	14700000	105	3.58833
1	14800000	87	2.87432
1	14900000	64	3.23656
1	15000000	167	4.61918
1	15100000	98	4.04795
1	15200000	98	4.01321
1	15300000	135	2.74582
1	15400000	18	2.57049
1	15500000	220	1.26136
1	15600000	369	1.07154
1	15700000	229	3.38927
1	15800000	157	4.94138
1	15900000	136	3.62157
1	16000000	87	4.24091
1	16100000	149	4.30344
1	16200000	105	4.75355
1	16300000	106	4.80134
1	16400000	87	5.08956
1	16500000	114	4.13736
1	16600000	92	3.22257
1	16700000	309	6.12816
1	16800000	300	4.31663
1	16900000	130	3.66266
1	17000000	169	3.33332
1	17100000	280	4.78598
1	17200000	195	5.0487
1	17300000	200	3.85189
1	17400000	136	4.2619
1	17500000	129	6.25604
1	17600000	157	5.52819
1	17700000	144	4.37065
1	17800000	279	6.01105
1	17900000	216	5.15545
1	18000000	105	5.44318
1	18100000	187	5.31939
1	18200000	126	5.13834
1	18300000	112	4.71954
1	18400000	78	4.1918
1	18500000	274	4.18953
1	18600000	216	3.24379
1	18700000	170	5.10931
1	18800000	143	2.95213
1	18900000	133	4.68855
1	19000000	223	4.03228
1	19100000	238	4.88649
1	19200000	191	4.30266
1	19300000	191	4.84706
1	19400000	151	3.60029
1	19500000	172	5.48537
1	19600000	126	4.62155
1	19700000	280	3.90638
1	19800000	191	2.70438
1	19900000	147	4.26378
1	20000000	133	1.79735
1	20100000	91	3.03501
1	20200000	167	3.84638
1	20300000	85	3.50936
1	20400000	145	2.75561
1	20500000	227	2.96378
1	20600000	167	3.66147
1	20700000	180	2.8178
1	20800000	200	2.31147
1	20900000	158	3.28694
1	21000000	201	4.40358
1	21100000	163	4.68893
1	21200000	185	5.23405
1	21300000	378	4.34267
1	21400000	183	2.89295
1	21500000	154	3.28285
1	21600000	111	2.51943
1	21700000	285	3.83365
1	21800000	112	4.3477
1	21900000	113	4.46286
1	22000000	55	3.43703
1	22100000	63	4.00787
1	22200000	75	3.50534
1	22300000	274	3.50257
1	22400000	199	3.65397
1	22500000	136	4.38231
1	22600000	186	2.45131
1	22700000	199	3.60788
1	22800000	70	5.28414
1	22900000	52	4.83958
1	23000000	50	5.79968
1	23100000	137	5.19897
1	23200000	110	4.61216
1	23300000	81	5.32974
1	23400000	200	3.7984
1	23500000	171	4.83227
1	23600000	441	4.62726
1	23700000	176	4.8468
1	23800000	357	3.91017
1	23900000	360	3.2191
1	24000000	78	5.06468
1	24100000	160	5.23437
1	24200000	166	4.89819
1	24300000	212	3.91279
1	24400000	193	3.73361
1	24500000	162	4.41582
1	24600000	316	5.35933
1	24700000	182	5.36066
1	24800000	290	4.39112
1	24900000	92	3.59339
1	25000000	110	2.63676
1	25100000	109	3.13886
1	25200000	118	1.30689
1	25300000	104	2.37501
1	25400000	40	2.18807
1	25500000	35	1.6656
1	25600000	52	2.13713
1	25700000	44	1.54002
1	25800000	68	2.15703
1	25900000	46	1.79759
1	26000000	28	0.863735
1	26100000	29	1.33785
1	26200000	6	0.991539
1	26300000	27	1.47141
1	26400000	64	1.17976
1	26500000	49	2.03061
1	26600000	87	1.89768
1	26700000	55	1.16045
1	26800000	49	1.09726
1	26900000	62	1.99177
1	27000000	96	1.82357
1	27100000	83	2.14063
1	27200000	48	1.40729
1	27300000	60	1.53733
1	27400000	66	1.41601
1	27500000	54	1.46658
1	27600000	73	1.38883
1	27700000	86	1.8021
1	27800000	23	1.46793
1	27900000	95	2.52684
1	28000000	43	1.17202
1	28100000	49	1.67035
1	28200000	82	1.8315
1	28300000	26	1.06389
1	28400000	26	1.73784
1	28500000	75	1.93575
1	28600000	71	1.91955
1	28700000	64	1.69957
1	28800000	68	1.86519
1	28900000	30	0.601409
1	29000000	42	1.82368
1	29100000	65	1.44289
1	29200000	74	2.02885
1	29300000	55	2.42243
1	29400000	47	1.35362
1	29500000	34	1.47377
1	29600000	74	2.00006
1	29700000	118	1.23734
1	29800000	77	2.19788
1	29900000	59	1.62228
1	30000000	52	2.16359
1	30100000	33	1.46999
1	30200000	1	1.08332
1	30300000	13	0.660779
1	30400000	4	0.20901
1	30500000	10	1.52296
1	30600000	3	-0.0915044
1	30700000	8	1.60463
1	30800000	0	nan
1	30900000	0	nan
1	31000000	1	0.114854
1	31100000	15	1.07275
1	31200000	66	1.86159
1	31300000	27	1.38076
1	31400000	71	2.17539
1	31500000	86	1.79618
1	31600000	73	1.77697
1	31700000	70	1.66306
1	31800000	79	2.38625
1	31900000	79	1.91733
1	32000000	45	1.6895
1	32100000	87	1.62031
1	32200000	40	1.66264
1	32300000	77	1.93638
1	32400000	39	2.41142
1	32500000	54	2.62681
1	32600000	64	2.10489
1	32700000	63	1.82268
1	32800000	47	1.65781
1	32900000	53	1.31719
1	33000000	65	1.49397
1	33100000	74	2.28217
1	33200000	32	1.87463
1	33300000	67	2.14162
1	33400000	64	1.47886
1	33500000	99	2.28017
1	33600000	72	1.38306
1	33700000	81	1.50763
1	33800000	85	1.65053
1	33900000	67	1.68268
1	34000000	55	1.52285
1	34100000	83	1.65706
1	34200000	54	1.34911
1	34300000	41	1.5784
1	34400000	88	1.99987
1	34500000	78	1.84604
1	34600000	36	2.07144
1	34700000	68	1.71743
1	34800000	83	1.3087
1	34900000	63	1.68246
1	35000000	63	2.36318
1	35100000	61	1.66461
1	35200000	81	1.64075
1	35300000	35	1.50274
1	35400000	47	1.53457
1	35500000	76	2.09005
1	35600000	220	4.18833
1	35700000	201	4.01095
1	35800000	184	4.01064
1	35900000	191	4.38801
1	36000000	208	4.34311
1	36100000	120	4.32028
1	36200000	258	4.84291
1	36300000	213	4.44698
1	36400000	206	4.0408
1	36500000	151	3.70532
1	36600000	135	3.67428
1	36700000	73	2.58058
1	36800000	119	2.92195
1	36900000	76	3.34239
1	37000000	122	3.14816
1	37100000	81	3.28734
1	37200000	184	3.49455
1	37300000	156	3.60092
1	37400000	66	2.16068
1	37500000	91	3.50772
1	37600000	37	3.19472
1	37700000	88	3.68306
1	37800000	134	3.41915
1	37900000	162	4.38459
1	38000000	168	4.06949
1	38100000	144	3.987
1	38200000	144	3.84077
1	38300000	4	-0.297788
1	38400000	96	0.707874
1	38500000	54	2.01037
1	38600000	1	-0.186484
1	38700000	37	2.60213
1	38800000	277	4.84311
1	38900000	217	4.61148
1	39000000	323	4.65714
1	39100000	194	3.14622
1	39200000	154	5.14562
1	39300000	160	4.62434
1	39400000	103	3.89965
1	39500000	223	5.63496
1	39600000	195	5.4881
1	39700000	114	5.53728
1	39800000	154	4.16258
1	39900000	203	3.55989
1	40000000	333	5.22153
1	40100000	170	4.98766
1	40200000	214	5.29768
1	40300000	141	5.29525
1	40400000	144	5.06184
1	40500000	282	5.48565
1	40600000	102	3.48933
1	40700000	97	2.19509
1	40800000	180	3.43013
1	40900000	242	2.35992
1	41000000	134	1.54268
1	41100000	71	2.68792
1	41200000	91	3.3161
1	41300000	128	4.49513
1	41400000	110	2.70528
1	41500000	256	1.41356
1	41600000	99	1.49339
1	41700000	191	3.65744
1	41800000	117	3.39925
1	41900000	170	4.96647
1	42000000	202	5.66501
1	42100000	264	5.61535
1	42200000	98	5.43673
1	42300000	179	4.1852
1	42400000	185	4.2097
1	42500000	116	4.47833
1	42600000	233	3.98984
1	42700000	236	3.83702
1	42800000	214	3.30084
1	42900000	284	2.40881
1	43000000	105	3.78817
1	43100000	0	nan
1	43200000	195	4.63627
1	43300000	325	4.19927
1	43400000	321	2.94297
1	43500000	196	2.38704
1	43600000	132	3.23853
1	43700000	128	4.76976
1	43800000	86	5.34909
1	43900000	105	3.82559
1	44000000	139	6.4825
1	44100000	255	7.09772
1	44200000	247	6.39088
1	44300000	91	4.80762
1	44400000	73	2.58424
1	44500000	172	5.92695
1	44600000	195	3.08406
1	44700000	146	2.55105
1	44800000	256	2.90473
1	44900000	430	2.48621
1	45000000	342	2.22501
1	45100000	214	4.20775
1	45200000	249	5.57168
1	45300000	229	6.42922
1	45400000	256	7.05603
1	45500000	157	6.97261
1	45600000	129	5.8293
1	45700000	154	4.00333
1	45800000	261	2.38116
1	45900000	194	4.22588
1	46000000	190	3.12673
1	46100000	282	4.60538
1	46200000	257	3.53867
1	46300000	248	4.04007
1	46400000	126	3.76595
1	46500000	119	4.93458
1	46600000	188	4.27831
1	46700000	256	3.86993
1	46800000	273	2.36831
1	46900000	268	2.20748
1	47000000	244	3.42644
1	47100000	186	4.14018
1	47200000	266	5.88197
1	47300000	187	4.86344
1	47400000	136	4.38952
1	47500000	116	4.22854
1	47600000	215	5.95486
1	47700000	125	4.8048
1	47800000	270	4.26191
1	47900000	296	3.77406
1	48000000	367	5.39422
1	48100000	229	5.00516
1	48200000	341	5.46323
1	48300000	183	4.85441
1	48400000	113	5.14924
1	48500000	223	5.29556
1	48600000	365	5.52357
1	48700000	241	4.98918
1	48800000	196	5.43313
1	48900000	261	5.31936
1	49000000	314	4.72141
1	49100000	282	3.50275
1	49200000	288	3.57282
1	49300000	326	3.00738
1	49400000	478	2.86547
1	49500000	248	2.34594
1	49600000	385	2.53722
1	49700000	340	2.28256
1	49800000	280	2.12144
1	49900000	330	3.12373
1	50000000	454	3.07748
1	50100000	408	3.42773
1	50200000	307	4.28819
1	50300000	490	3.91397
1	50400000	392	2.7754
1	50500000	260	3.01718
1	50600000	326	3.12613
1	50700000	275	2.81388
1	50800000	277	4.69759
1	50900000	163	5.21292
1	51000000	194	3.84347
1	51100000	245	2.08121
1	51200000	95	4.58281
1	51300000	323	3.49657
1	51400000	34	3.10005
1	51500000	173	2.51643
1	51600000	357	3.59748
1	51700000	158	4.56266
1	51800000	139	4.28586
1	51900000	271	5.93754
1	52000000	159	0.888607
1	52100000	79	2.97997
1	52200000	85	3.36208
1	52300000	174	4.77194
1	52400000	61	3.36189
1	52500000	143	5.28252
1	52600000	182	3.1422
1	52700000	276	3.4317
1	52800000	348	2.46376
1	52900000	286	2.05812
1	53000000	49	0.957837
1	53100000	214	2.75522
1	53200000	264	2.93483
1	53300000	205	3.04151
1	53400000	93	4.596
1	53500000	201	3.5272
1	53600000	363	3.80466
1	53700000	151	4.32039
1	53800000	144	3.18474
1	53900000	188	4.73826
1	54000000	91	3.86403
1	54100000	108	4.76845
1	54200000	133	5.66993
1	54300000	119	3.4931
1	54400000	110	2.20685
1	54500000	109	3.19972
1	54600000	150	3.38432
1	54700000	88	3.51023
2	0	564	4.61841
2	100000	245	4.85762
2	200000	152	5.36019
2	300000	105	5.05596
2	400000	86	5.80959
2	500000	98	4.53434
2	600000	143	3.56968
2	700000	166	4.17588
2	800000	85	4.80978
2	900000	244	2.8469
2	1000000	196	0.841514
2	1100000	227	2.76708
2	1200000	233	3.33077
2	1300000	289	4.00608
2	1400000	356	5.86194
2	1500000	173	2.60841
2	1600000	199	2.75756
2	1700000	188	4.0403
2	1800000	152	4.18671
2	1900000	106	4.8893
2	2000000	208	3.77988
2	2100000	138	2.81072
2	2200000	96	4.49544
2	2300000	131	5.08319
2	2400000	60	3.38285
2	2500000	132	3.38394
2	2600000	84	3.5557
2	2700000	53	3.97804
2	2800000	158	4.1435
2	2900000	155	2.67486
2	3000000	15	4.75137
2	3100000	7	2.73155
2	3200000	35	2.99485
2	3300000	116	4.21277
2	3400000	158	4.55699
2	3500000	89	3.34708
2	3600000	125	2.13063
2	3700000	139	3.32854
2	3800000	183	4.07487
2	3900000	118	4.10782
2	4000000	166	3.10394
2	4100000	175	2.3687
2	4200000	257	2.9226
2	4300000	194	3.85662
2	4400000	158	3.14288
2	4500000	80	3.7959
2	4600000	81	5.00588
2	4700000	152	4.3977
2	4800000	142	3.78491
2	4900000	172	4.7762
2	5000000	205	5.24343
2	5100000	105	5.6258
2	5200000	55	3.00641
2	5300000	62	3.56986
2	5400000	451	4.0719
2	5500000	402	2.6522
2	5600000	391	3.49268
2	5700000	314	3.17102
2	5800000	145	3.10845
2	5900000	144	2.27761
2	6000000	230	2.65109
2	6100000	162	3.42434
2	6200000	108	0.83321
2	6300000	239	0.162993
2	6400000	66	3.98087
2	6500000	99	2.93384
2	6600000	77	2.30341
2	6700000	174	1.93085
2	6800000	196	1.91013
2	6900000	215	1.88944
2	7000000	214	1.72862
2	7100000	324	2.69429
2	7200000	464	2.8055
2	7300000	254	3.26023
2	7400000	177	4.54274
2	7500000	220	4.32148
2	7600000	107	3.14016
2	7700000	130	3.13957
2	7800000	226	2.38748
2	7900000	181	4.56972
2	8000000	220	4.79996
2	8100000	194	3.81186
2	8200000	71	4.50182
2	8300000	62	3.31028
2	8400000	160	3.26501
2	8500000	196	3.47599
2	8600000	275	4.83712
2	8700000	197	3.24642
2	8800000	210	3.11963
2	8900000	96	4.95781
2	9000000	224	4.42948
2	9100000	178	2.30528
2	9200000	87	4.07688
2	9300000	230	4.58819
2	9400000	262	4.38548
2	9500000	162	3.28971
2	9600000	287	4.73087
2	9700000	225	4.12162
2	9800000	186	4.00602
2	9900000	199	4.04227
2	10000000	349	3.69605
2	10100000	280	3.16285
2	10200000	104	3.20792
2	10300000	229	5.69761
2	10400000	164	2.96091
2	10500000	162	2.75177
2	10600000	244	2.10547
2	10700000	261	2.36454
2	10800000	262	3.71792
2	10900000	207	3.97521
2	11000000	72	3.15153
2	11100000	164	3.73901
2	11200000	81	3.55896
2	11300000	137	2.09525
2	11400000	108	3.82303
2	11500000	155	4.44496
2	11600000	276	4.22395
2	11700000	166	4.46194
2	11800000	80	3.88601
2	11900000	79	4.9391
2	12000000	160	3.1007
2	12100000	108	2.93366
2	12200000	134	3.61057
2	12300000	344	3.9549
2	12400000	78	3.57216
2	12500000	176	3.89226
2	12600000	260	4.33136
2	12700000	204	4.14929
2	12800000	134	6.33057
2	12900000	78	4.90973
2	13000000	99	3.47737
2	13100000	129	3.75126
2	13200000	202	3.83876
2	13300000	182	3.46243
2	13400000	394	2.02054
2	13500000	309	1.52507
2	13600000	272	0.670505
2	13700000	187	0.960848
2	13800000	234	1.82559
2	13900000	188	2.41728
2	14000000	312	3.83533
2	14100000	133	4.44419
2	14200000	225	4.90126
2	14300000	158	4.93608
2	14400000	176	4.3174
2	14500000	370	2.71811
2	14600000	125	4.51977
2	14700000	205	3.68193
2	14800000	225	3.51517
2	14900000	324	3.58725
2	15000000	254	3.16725
2	15100000	221	3.56428
2	15200000	208	4.01376
2	15300000	258	4.40757
2	15400000	319	4.44377
2	15500000	194	3.89945
2	15600000	170	3.40159
2	15700000	186	3.23251
2	15800000	167	4.12417
2	15900000	174	4.14735
2	16000000	360	3.97744
2	16100000	303	4.11838
2	16200000	226	4.09118
2	16300000	175	3.83401
2	16400000	200	4.89443
2	16500000	92	4.32442
2	16600000	205	4.32909
2	16700000	221	3.49959
2	16800000	168	4.91251
2	16900000	200	4.4056
2	17000000	228	4.5997
2	17100000	155	4.44951
2	17200000	199	3.91406
2	17300000	154	3.90059
2	17400000	178	4.11522
2	17500000	285	3.81727
2	17600000	324	3.86266
2	17700000	180	3.95033
2	17800000	164	3.75022
2	17900000	188	4.17341
2	18000000	283	4.59343
2	18100000	157	3.50059
2	18200000	292	3.6458
2	18300000	509	2.82783
2	18400000	338	3.28894
2	18500000	262	3.52824
2	18600000	211	3.36729
2	18700000	214	3.8803
2	18800000	228	3.97127
2	18900000	372	3.095
2	19000000	269	2.88918
2	19100000	280	4.78088
2	19200000	292	4.86175
2	19300000	283	4.56634
2	19400000	337	4.27155
2	19500000	224	4.36595
2	19600000	74	4.42826
2	19700000	220	4.3951
2	19800000	254	4.72801
2	19900000	217	4.27784
2	20000000	108	4.40331
2	20100000	206	4.41393
2	20200000	147	4.17209
2	20300000	210	3.9209
2	20400000	158	4.58589
2	20500000	158	4.47823
2	20600000	169	4.07886
2	20700000	153	4.95712
2	20800000	210	4.60687
2	20900000	243	4.7938
2	21000000	135	3.70038
2	21100000	178	4.33076
2	21200000	237	4.30347
2	21300000	297	4.33095
2	21400000	267	4.2766
2	21500000	153	5.56643
2	21600000	349	5.90148
2	21700000	134	5.33501
2	21800000	224	4.96249
2	21900000	191	4.03123
2	22000000	161	3.05434
2	22100000	176	3.03032
2	22200000	183	3.74146
2	22300000	128	5.83422
2	22400000	208	5.09407
2	22500000	179	4.51162
2	22600000	130	4.46859
2	22700000	88	3.48907
2	22800000	62	4.23547
2	22900000	109	5.03351
2	23000000	135	5.88713
2	23100000	142	5.41583
2	23200000	98	5.45238
2	23300000	244	2.78207
2	23400000	145	4.52138
2	23500000	141	3.91726
2	23600000	69	4.24146
2	23700000	59	3.39258
2	23800000	131	2.98499
2	23900000	240	5.00777
2	24000000	218	4.85031
2	24100000	30	3.90692
2	24200000	37	3.2491
2	24300000	223	3.58132
2	24400000	241	4.3368
2	24500000	138	4.4401
2	24600000	192	4.66931
2	24700000	97	1.79173
2	24800000	158	1.64805
2	24900000	189	2.70335
2	25000000	240	4.74275
2	25100000	157	5.32508
2	25200000	108	5.11272
2	25300000	123	5.94325
2	25400000	115	5.1071
2	25500000	110	5.23577
2	25600000	131	5.14675
2	25700000	117	4.31704
2	25800000	225	4.04767
2	25900000	123	4.42196
2	26000000	108	4.35317
2	26100000	66	4.46219
2	26200000	82	4.25727
2	26300000	168	3.79687
2	26400000	183	4.72128
2	26500000	152	3.86976
2	26600000	105	2.86732
2	26700000	100	3.61162
2	26800000	222	4.66155
2	26900000	103	5.24293
2	27000000	248	5.64212
2	27100000	139	4.79719
2	27200000	2	2.8897
2	27300000	97	3.72334
2	27400000	198	4.23038
2	27500000	114	3.61862
2	27600000	275	3.80526
2	27700000	310	3.77663
2	27800000	149	3.81784
2	27900000	186	3.30377
2	28000000	312	3.80447
2	28100000	300	3.514
2	28200000	362	3.80717
2	28300000	231	3.56679
2	28400000	135	3.90474
2	28500000	90	2.3355
2	28600000	37	2.63524
2	28700000	87	2.57634
2	28800000	175	3.89015
2	28900000	340	3.37117
2	29000000	270	3.60402
2	29100000	313	3.98441
2	29200000	211	3.77871
2	29300000	309	3.61827
2	29400000	302	3.37208
2	29500000	356	3.92891
2	29600000	247	3.57246
2	29700000	222	5.55442
2	29800000	160	6.08953
2	29900000	156	5.49334
2	30000000	167	5.11915
2	30100000	166	6.3574
2	30200000	228	5.40804
2	30300000	231	5.86588
2	30400000	291	5.38419
2	30500000	101	5.72855
2	30600000	200	6.11112
2	30700000	227	6.08039
2	30800000	231	6.1405
2	30900000	142	5.6372
2	31000000	267	5.75832
2	31100000	135	5.84151
2	31200000	159	5.08342
2	31300000	108	5.54595
2	31400000	118	4.53033
2	31500000	252	4.05411
2	31600000	147	4.54599
2	31700000	140	3.34029
2	31800000	105	3.03504
2	31900000	239	3.07929
2	32000000	177	2.78365
2	32100000	267	3.80412
2	32200000	263	4.16079
2	32300000	185	4.26248
2	32400000	111	4.17771
2	32500000	187	3.75391
2	32600000	134	4.82815
2	32700000	174	3.86419
2	32800000	244	3.82567
2	32900000	326	2.30834
2	33000000	258	4.55739
2	33100000	205	3.7483
2	33200000	296	4.69364
2	33300000	355	4.41169
2	33400000	245	4.49676
2	33500000	285	3.76761
2	33600000	337	2.99585
2	33700000	233	3.81496
2	33800000	153	3.6612
2	33900000	115	2.65581
2	34000000	183	2.24742
2	34100000	109	4.71695
2	34200000	247	4.93093
2	34300000	206	4.31599
2	34400000	219	3.43185
2	34500000	111	3.09401
2	34600000	166	3.40589
2	34700000	181	3.12785
2	34800000	169	3.34177
2	34900000	62	1.86627
2	35000000	148	1.83976
2	35100000	29	2.11415
2	35200000	45	1.90637
2	35300000	49	2.76626
2	35400000	130	5.15782
2	35500000	150	3.30286
2	35600000	82	4.72673
2	35700000	185	4.8382
2	35800000	194	4.70722
2	35900000	190	5.28644
2	36000000	165	5.10805
2	36100000	115	4.64872
2	36200000	140	4.36367
2	36300000	201	3.08663
2	36400000	78	5.72582
2	36500000	101	4.58423
2	36600000	79	4.61481
2	36700000	107	4.8614
2	36800000	165	4.02279
2	36900000	140	2.90779
2	37000000	188	4.55715
2	37100000	104	3.19941
2	37200000	222	3.65886
2	37300000	183	2.69702
2	37400000	189	3.25306
2	37500000	103	2.4285
2	37600000	198	4.31879
2	37700000	131	3.07059
2	37800000	128	3.64619
2	37900000	178	3.97224
2	38000000	159	2.80019
2	38100000	99	3.24978
2	38200000	226	3.46375
2	38300000	221	6.09452
2	38400000	376	4.92992
2	38500000	239	2.45805
2	38600000	133	2.91085
2	38700000	279	5.47221
2	38800000	338	7.1037
2	38900000	405	5.37857
2	39000000	353	2.7537
2	39100000	450	1.98987
2	39200000	248	2.3971
2	39300000	153	2.85887
2	39400000	135	2.00316
2	39500000	84	2.26455
2	39600000	112	3.2178
2	39700000	173	3.23577
2	39800000	117	2.11445
2	39900000	134	1.82517
2	40000000	56	3.37184
2	40100000	48	3.31578
2	40200000	88	1.67938
2	40300000	31	0.628186
2	40400000	4	0.777121
2	40500000	140	1.34003
2	40600000	38	2.72856
2	40700000	61	1.62059
2	40800000	70	3.71945
2	40900000	50	4.3953
2	41000000	206	4.56749
2	41100000	211	4.15243
2	41200000	108	3.05876
2	41300000	89	3.20312
2	41400000	67	3.14924
2	41500000	103	5.04909
2	41600000	80	4.00495
2	41700000	85	2.87178
2	41800000	45	2.59978
2	41900000	38	2.13408
2	42000000	56	3.16104
2	42100000	122	3.30323
2	42200000	38	4.30644
2	42300000	101	3.38371
2	42400000	2	2.8942
2	42500000	89	3.33779
2	42600000	115	3.79402
2	42700000	207	3.78306
2	42800000	105	3.05158
2	42900000	69	4.24412
2	43000000	32	4.44478
2	43100000	60	4.89121
2	43200000	0	nan
2	43300000	0	nan
2	43400000	0	nan
2	43500000	17	3.30867
2	43600000	2	1.67568
2	43700000	7	1.83368
2	43800000	16	4.50863
2	43900000	121	4.9582
2	44000000	79	2.38127
2	44100000	152	3.43622
2	44200000	123	4.40079
2	44300000	50	3.61047
2	44400000	13	1.97388
2	44500000	18	1.73508
2	44600000	90	1.81025
2	44700000	64	3.39262
2	44800000	0	nan
2	44900000	1	0.972173
2	45000000	0	nan
2	45100000	0	nan
2	45200000	68	1.65377
2	45300000	23	1.95115
2	45400000	81	1.46999
2	45500000	44	5.80908
2	45600000	118	4.29766
2	45700000	59	3.85235
2	45800000	87	3.51462
2	45900000	73	2.85164
2	46000000	48	4.05407
2	46100000	58	2.42355
2	46200000	103	3.2591
2	46300000	149	4.60086
2	46400000	223	5.60902
2	46500000	175	5.33511
2	46600000	189	5.38474
2	46700000	202	5.54067
2	46800000	197	5.05784
2	46900000	292	6.00601
2	47000000	79	4.84892
2	47100000	54	5.25448
2	47200000	78	5.21194
2	47300000	45	4.00857
2	47400000	74	5.0436
2	47500000	44	5.3573
2	47600000	87	5.13103
2	47700000	59	4.05913
2	47800000	106	3.29481
2	47900000	64	4.55599
2	48000000	11	5.03348
2	48100000	51	4.38616
2	48200000	91	3.79886
2	48300000	62	4.67646
2	48400000	83	5.62707
2	48500000	73	3.73309
2	48600000	53	1.56521
2	48700000	43	1.33259
2	48800000	61	3.45755
2	48900000	75	3.22354
2	49000000	99	4.11687
2	49100000	90	2.13899
2	49200000	50	2.27433
2	49300000	46	4.64932
2	49400000	123	4.314
2	49500000	148	5.03755
2	49600000	118	4.69095
2	49700000	56	3.9218
2	49800000	105	4.48025
2	49900000	71	4.08123
2	50000000	45	5.13218
2	50100000	84	3.32094
2	50200000	75	4.68514
2	50300000	73	4.4422
2	50400000	112	3.00198
2	50500000	94	1.61945
2	50600000	73	3.28721
2	50700000	112	3.68777
2	50800000	114	3.55706
2	50900000	26	3.05829
2	51000000	41	1.13759
2	51100000	119	2.41611
2	51200000	36	2.80795
2	51300000	60	5.1093
2	51400000	92	3.67768
2	51500000	55	2.28213
2	51600000	60	3.10243
2	51700000	62	3.29581
2	51800000	71	1.33887
2	51900000	112	0.421426
2	52000000	71	2.60509
2	52100000	71	2.13613
2	52200000	64	2.70813
2	52300000	55	3.76139
2	52400000	54	4.38629
2	52500000	53	5.34942
2	52600000	68	5.35504
2	52700000	86	3.47433
2	52800000	65	5.33659
2	52900000	71	2.42673
2	53000000	96	4.18513
2	53100000	44	4.31601
2	53200000	75	2.6859
2	53300000	31	2.08626
2	53400000	39	2.67768
2	53500000	41	3.21487
2	53600000	47	3.47291
2	53700000	12	2.60752
3	0	111	6.02071
3	100000	120	6.63887
3	200000	103	5.34509
3	300000	63	1.35826
3	400000	81	0.398504
3	500000	63	3.31533
3	600000	52	4.39598
3	700000	49	4.74708
3	800000	74	4.03234
3	900000	83	5.16523
3	1000000	90	4.85612
3	1100000	68	4.08147
3	1200000	48	4.76979
3	1300000	108	5.36998
3	1400000	114	4.65496
3	1500000	110	4.32376
3	1600000	123	4.19712
3	1700000	93	5.05717
3	1800000	99	5.32366
3	1900000	111	5.19251
3	2000000	103	5.14778
3	2100000	127	3.94063
3	2200000	105	4.03
3	2300000	126	3.89446
3	2400000	133	3.8027
3	2500000	90	3.88819
3	2600000	145	3.92418
3	2700000	150	3.84149
3	2800000	78	3.95097
3	2900000	92	3.94281
3	3000000	95	3.64837
3	3100000	156	3.99082
3	3200000	218	6.67327
3	3300000	219	6.01157
3	3400000	132	5.18016
3	3500000	103	2.94429
3	3600000	81	3.39161
3	3700000	63	4.17012
3	3800000	119	4.73174
3	3900000	32	3.84949
3	4000000	71	3.84137
3	4100000	173	2.28992
3	4200000	127	5.05091
3	4300000	95	5.11185
3	4400000	78	3.30016
3	4500000	101	4.06901
3	4600000	61	4.37675
3	4700000	121	2.95343
3	4800000	63	4.50546
3	4900000	92	3.19735
3	5000000	124	4.04155
3	5100000	153	3.9133
3	5200000	60	4.7024
3	5300000	86	2.43518
3	5400000	73	3.99103
3	5500000	78	4.52059
3	5600000	67	4.84362
3	5700000	130	4.95165
3	5800000	92	2.7875
3	5900000	80	4.46307
3	6000000	85	1.67251
3	6100000	82	3.59804
3	6200000	85	3.16217
3	6300000	201	4.89072
3	6400000	135	4.43122
3	6500000	67	4.72584
3	6600000	120	3.8271
3	6700000	64	4.51009
3	6800000	48	3.60208
3	6900000	143	4.06559
3	7000000	99	2.84144
3	7100000	48	4.32367
3	7200000	82	2.37124
3	7300000	87	4.05471
3	7400000	72	2.89818
3	7500000	49	2.61637
3	7600000	75	3.63533
3	7700000	60	3.31957
3	7800000	116	4.20053
3	7900000	116	3.96269
3	8000000	214	4.89313
3	8100000	96	3.98771
3	8200000	158	4.0809
3	8300000	155	3.28199
3	8400000	150	4.67096
3	8500000	146	3.68566
3	8600000	104	2.47078
3	8700000	42	1.92755
3	8800000	129	4.27278
3	8900000	146	3.90904
3	9000000	140	3.73963
3	9100000	190	3.68924
3	9200000	167	4.43337
3	9300000	236	6.49895
3	9400000	139	2.69235
3	9500000	113	5.83041
3	9600000	365	6.366
3	9700000	357	6.78693
3	9800000	207	6.12832
3	9900000	181	3.53174
3	10000000	152	3.13954
3	10100000	152	2.59553
3	10200000	154	4.05672
3	10300000	245	6.62847
3	10400000	97	5.30849
3	10500000	223	6.13507
3	10600000	191	3.95415
3	10700000	90	3.88278
3	10800000	404	4.70648
3	10900000	87	3.59846
3	11000000	67	2.83026
3	11100000	246	3.62501
3	11200000	110	4.1225
3	11300000	93	3.60671
3	11400000	85	3.0758
3	11500000	84	3.68338
3	11600000	145	4.04684
3	11700000	96	3.46089
3	11800000	145	3.6178
3	11900000	90	4.39117
3	12000000	127	3.79844
3	12100000	127	1.4516
3	12200000	141	1.40188
3	12300000	170	2.91899
3	12400000	160	3.60174
3	12500000	143	4.82711
3	12600000	114	4.30228
3	12700000	105	3.63581
3	12800000	194	4.37016
3	12900000	197	3.67059
3	13000000	105	2.82089
3	13100000	179	3.37043
3	13200000	224	3.76998
3	13300000	205	4.36042
3	13400000	160	3.76097
3	13500000	190	3.60293
3	13600000	168	3.04444
3	13700000	140	3.90892
3	13800000	140	4.25348
3	13900000	357	3.45561
3	14000000	113	3.27586
3	14100000	184	3.3344
3	14200000	188	2.84888
3	14300000	200	2.19559
3	14400000	151	3.53445
3	14500000	127	5.20609
3	14600000	204	3.39998
3	14700000	111	5.55837
3	14800000	120	3.41217
3	14900000	189	3.48661
3	15000000	272	4.57278
3	15100000	261	5.73922
3	15200000	156	3.00808
3	15300000	307	3.11248
3	15400000	162	3.19969
3	15500000	139	3.44568
3	15600000	103	3.58748
3	15700000	126	3.86938
3	15800000	116	1.89986
3	15900000	177	3.11347
3	16000000	224	4.18427
3	16100000	173	2.99125
3	16200000	114	2.63144
3	16300000	110	3.87477
3	16400000	119	2.20521
3	16500000	237	1.79067
3	16600000	251	2.93167
3	16700000	141	4.05811
3	16800000	218	2.46459
3	16900000	126	2.27352
3	17000000	98	3.03787
3	17100000	152	0.823688
3	17200000	108	5.57803
3	17300000	174	6.31641
3	17400000	231	6.45875
3	17500000	75	4.82021
3	17600000	173	3.46223
3	17700000	133	3.14257
3	17800000	152	3.73441
3	17900000	197	3.81068
3	18000000	168	4.47951
3	18100000	151	4.54211
3	18200000	250	3.57717
3	18300000	274	3.42489
3	18400000	176	3.36245
3	18500000	211	3.77965
3	18600000	121	2.98635
3	18700000	106	6.33221
3	18800000	205	4.79903
3	18900000	286	4.64562
3	19000000	159	4.24322
3	19100000	129	3.27444
3	19200000	295	3.97071
3	19300000	229	3.67782
3	19400000	336	4.36413
3	19500000	321	4.24109
3	19600000	189	3.98332
3	19700000	115	4.43147
3	19800000	351	4.75474
3	19900000	144	4.39295
3	20000000	74	3.43662
3	20100000	64	2.55947
3	20200000	55	2.28421
3	20300000	120	2.20883
3	20400000	102	0.937134
3	20500000	102	1.0564
3	20600000	80	1.68498
3	20700000	118	3.47265
3	20800000	123	3.58128
3	20900000	333	1.20019
3	21000000	345	2.34988
3	21100000	286	3.88296
3	21200000	183	4.14323
3	21300000	126	4.55309
3	21400000	143	5.0053
3	21500000	149	3.64201
3	21600000	254	5.02197
3	21700000	188	3.5427
3	21800000	86	3.63118
3	21900000	163	3.57523
3	22000000	279	4.20191
3	22100000	110	4.23936
3	22200000	255	4.0082
3	22300000	239	4.55428
3	22400000	212	2.9373
3	22500000	175	3.51289
3	22600000	309	4.41905
3	22700000	122	5.37861
3	22800000	171	6.27599
3	22900000	90	4.12332
3	23000000	95	5.91892
3	23100000	143	6.74438
3	23200000	205	7.22459
3	23300000	184	6.26165
3	23400000	87	5.02867
3	23500000	102	5.44496
3	23600000	114	3.51411
3	23700000	76	2.11788
3	23800000	122	2.46881
3	23900000	180	2.77886
3	24000000	70	2.94509
3	24100000	120	2.96289
3	24200000	108	2.63218
3	24300000	107	2.03062
3	24400000	91	2.08543
3	24500000	146	2.36463
3	24600000	70	2.60858
3	24700000	110	1.91256
3	24800000	139	2.06077
3	24900000	200	2.55033
3	25000000	186	2.83252
3	25100000	154	1.86265
3	25200000	333	1.6618
3	25300000	126	1.84396
3	25400000	94	1.55268
3	25500000	164	1.85384
3	25600000	89	1.8478
3	25700000	135	4.35217
3	25800000	149	5.47263
3	25900000	64	2.3897
3	26000000	44	0.986811
3	26100000	24	1.43208
3	26200000	52	1.40446
3	26300000	43	1.10495
3	26400000	71	2.57222
3	26500000	61	2.13301
3	26600000	85	1.63959
3	26700000	34	1.8811
3	26800000	34	0.781396
3	26900000	33	1.13786
3	27000000	21	1.06173
3	27100000	71	1.24874
3	27200000	49	1.96706
3	27300000	68	1.08868
3	27400000	52	1.48366
3	27500000	56	1.13582
3	27600000	75	2.12605
3	27700000	75	1.08587
3	27800000	63	1.58443
3	27900000	67	1.46165
3	28000000	69	0.978671
3	28100000	71	0.997646
3	28200000	68	1.56718
3	28300000	58	1.5468
3	28400000	65	1.2096
3	28500000	46	1.19569
3	28600000	68	1.45663
3	28700000	94	1.40218
3	28800000	67	2.26368
3	28900000	62	0.844473
3	29000000	52	1.21451
3	29100000	65	0.9404
3	29200000	40	1.31346
3	29300000	34	1.68159
3	29400000	5	1.08252
3	29500000	8	2.57533
3	29600000	0	nan
3	29700000	14	3.02901
3	29800000	71	1.95445
3	29900000	32	1.03799
3	30000000	88	1.48236
3	30100000	88	1.62453
3	30200000	57	1.1968
3	30300000	30	1.50847
3	30400000	88	1.43756
3	30500000	89	1.84275
3	30600000	59	1.51839
3	30700000	61	1.04379
3	30800000	90	2.70838
3	30900000	62	1.1828
3	31000000	38	0.904449
3	31100000	57	1.25252
3	31200000	49	0.6439
3	31300000	40	1.68659
3	31400000	56	1.62408
3	31500000	46	1.24752
3	31600000	56	1.72931
3	31700000	40	0.989591
3	31800000	83	1.03846
3	31900000	91	1.69006
3	32000000	65	1.21536
3	32100000	81	1.04065
3	32200000	42	1.38352
3	32300000	124	1.31133
3	32400000	107	1.84572
3	32500000	63	1.18952
3	32600000	63	1.04698
3	32700000	66	1.34567
3	32800000	64	0.609826
3	32900000	54	1.02799
3	33000000	59	1.92589
3	33100000	69	1.42424
3	33200000	72	0.907996
3	33300000	45	1.24523
3	33400000	44	1.67286
3	33500000	77	0.900918
3	33600000	30	0.966968
3	33700000	83	1.35693
3	33800000	62	1.09081
3	33900000	34	1.34885
3	34000000	68	1.5407
3	34100000	46	1.26771
3	34200000	51	1.17197
3	34300000	72	0.990244
3	34400000	50	1.65413
3	34500000	40	0.634232
3	34600000	80	1.08952
3	34700000	62	0.77599
3	34800000	41	1.33461
3	34900000	35	0.943807
3	35000000	63	1.19199
3	35100000	58	0.939949
3	35200000	56	1.16239
3	35300000	48	1.20245
3	35400000	76	0.940734
3	35500000	58	1.03666
3	35600000	111	1.26335
3	35700000	41	0.840521
3	35800000	32	1.62336
3	35900000	61	1.10082
3	36000000	67	1.20226
3	36100000	71	1.12718
3	36200000	33	0.78524
3	36300000	40	0.881285
3	36400000	51	1.82449
3	36500000	68	1.09295
3	36600000	65	1.11898
3	36700000	78	1.19786
3	36800000	59	0.992234
3	36900000	34	0.973866
3	37000000	69	1.29742
3	37100000	29	1.52182
3	37200000	43	0.914001
3	37300000	55	2.33569
3	37400000	103	3.01154
3	37500000	72	3.85913
3	37600000	154	4.57691
3	37700000	182	4.84516
3	37800000	238	4.49827
3	37900000	201	4.31099
3	38000000	227	4.9262
3	38100000	257	4.31324
3	38200000	376	4.19968
3	38300000	174	4.75067
3	38400000	211	4.05159
3	38500000	180	4.00675
3	38600000	237	4.67663
3	38700000	103	4.7017
3	38800000	201	4.46118
3	38900000	139	1.96603
3	39000000	206	2.2085
3	39100000	250	2.18916
3	39200000	166	2.65598
3	39300000	223	1.84926
3	39400000	201	2.83587
3	39500000	233	2.1035
3	39600000	158	4.07713
3	39700000	174	3.35707
3	39800000	198	3.05121
3	39900000	227	3.99158
3	40000000	195	5.40617
3	40100000	97	5.08404
3	40200000	165	4.6532
3	40300000	105	4.90794
3	40400000	287	2.54919
3	40500000	163	1.55381
3	40600000	100	3.44435
3	40700000	98	5.08435
3	40800000	149	5.06145
3	40900000	95	3.82995
3	41000000	244	3.60423
3	41100000	307	3.44678
3	41200000	266	5.68118
3	41300000	173	4.61084
3	41400000	126	4.06811
3	41500000	118	4.68694
3	41600000	40	5.35244
3	41700000	118	4.8939
3	41800000	125	5.13734
3	41900000	117	5.77171
3	42000000	98	4.77668
3	42100000	49	3.87752
3	42200000	104	2.08367
3	42300000	56	1.98591
3	42400000	107	0.883868
3	42500000	266	2.41481
3	42600000	152	3.41709
3	42700000	28	1.76432
3	42800000	119	4.6971
3	42900000	105	5.80366
3	43000000	106	5.11268
3	43100000	150	4.82557
3	43200000	205	3.23118
3	43300000	245	4.88102
3	43400000	316	4.55071
3	43500000	655	3.38272
3	43600000	461	3.29594
3	43700000	261	3.561
3	43800000	302	3.22495
3	43900000	312	3.82023
3	44000000	203	4.51016
3	44100000	211	4.90034
3	44200000	365	4.38959
3	44300000	264	4.4002
3	44400000	256	5.37079
3	44500000	159	4.64568
3	44600000	156	2.66247
3	44700000	127	1.92295
3	44800000	152	4.78908
3	44900000	155	2.58667
3	45000000	97	3.7791
3	45100000	132	4.26497
3	45200000	83	4.85995
3	45300000	86	3.90273
3	45400000	171	4.20773
3	45500000	110	3.86324
3	45600000	153	4.81617
3	45700000	163	5.07931
3	45800000	162	5.31142
3	45900000	155	4.90357
3	46000000	3	-0.102505
3	46100000	71	4.11074
3	46200000	191	5.45723
3	46300000	275	3.58425
3	46400000	170	5.53611
3	46500000	132	4.08832
3	46600000	81	4.45925
3	46700000	223	5.12061
3	46800000	73	4.80314
3	46900000	180	4.46258
3	47000000	194	6.01444
3	47100000	227	5.56324
3	47200000	67	1.97861
3	47300000	108	0.877403
3	47400000	171	3.33355
3	47500000	177	5.12086
3	47600000	124	4.70766
3	47700000	185	2.28042
3	47800000	126	1.79449
3	47900000	220	3.98714
3	48000000	168	2.68641
3	48100000	244	4.64283
3	48200000	293	4.04454
3	48300000	247	4.05765
3	48400000	125	1.19415
3	48500000	53	0.922735
3	48600000	200	2.38959
3	48700000	233	3.21025
3	48800000	206	2.56354
3	48900000	55	1.5827
3	49000000	113	0.669243
3	49100000	159	3.68831
3	49200000	53	2.55751
3	49300000	155	4.74341
3	49400000	70	3.93565
3	49500000	113	3.33289
3	49600000	146	4.57668
3	49700000	78	4.78251
3	49800000	103	4.28778
3	49900000	258	4.6764
3	50000000	80	4.57049
3	50100000	182	3.80337
3	50200000	132	3.80639
3	50300000	148	4.52979
3	50400000	96	4.70359
3	50500000	54	4.02482
3	50600000	180	4.07217
3	50700000	163	3.59004
3	50800000	261	2.44059
3	50900000	132	3.50792
3	51000000	213	3.73923
3	51100000	96	3.16422
3	51200000	151	2.70007
3	51300000	70	3.74462
3	51400000	225	4.96427
3	51500000	112	5.95337
3	51600000	167	1.87433
3	51700000	79	4.31697
3	51800000	75	3.73431
3	51900000	54	3.44387
3	52000000	183	2.12133
3	52100000	129	2.93596
3	52200000	140	3.61739
3	52300000	111	5.01741
3	52400000	106	4.30144
3	52500000	2	1.5469
3	52600000	283	3.53887
3	52700000	274	2.15283
3	52800000	191	3.41721
3	52900000	37	2.90576
3	53000000	22	2.62528
3	53100000	296	3.62445
3	53200000	139	4.33348
3	53300000	136	3.08992
3	53400000	71	2.0402
3	53500000	87	4.65679
3	53600000	67	3.64033
3	53700000	42	3.99173
3	53800000	118	4.44165
3	53900000	102	4.05844
3	54000000	75	5.33703
3	54100000	76	4.54628
3	54200000	191	3.43269
3	54300000	89	2.64403
3	54400000	186	3.00656
3	54500000	110	3.17084
3	54600000	121	2.94319
3	54700000	101	2.93235
3	54800000	73	4.89683
3	54900000	133	3.7312
3	55000000	330	2.7423
3	55100000	175	3.42544
3	55200000	85	3.55244
3	55300000	34	2.86869
3	55400000	90	2.91849
3	55500000	77	2.29231
3	55600000	112	1.91264
3	55700000	133	2.48744
3	55800000	78	5.27249
3	55900000	159	3.08001
3	56000000	83	2.08211
3	56100000	89	3.42834
3	56200000	136	2.4422
3	56300000	85	2.02064
3	56400000	129	2.80508
3	56500000	97	5.1655
3	56600000	125	3.61295
3	56700000	85	4.10734
3	56800000	56	3.8653
3	56900000	87	3.68415
3	57000000	36	3.45193
3	57100000	46	1.57475
3	57200000	18	0.807176
3	57300000	23	1.97548
4	0	68	4.90533
4	100000	134	4.90631
4	200000	89	5.395
4	300000	86	5.22581
4	400000	79	4.23778
4	500000	58	3.84695
4	600000	62	4.22587
4	700000	66	4.98978
4	800000	77	4.54541
4	900000	97	4.69906
4	1000000	145	1.98356
4	1100000	169	0.922998
4	1200000	123	2.2741
4	1300000	89	3.76298
4	1400000	121	0.655389
4	1500000	125	4.13329
4	1600000	31	1.78473
4	1700000	41	1.03949
4	1800000	59	5.01099
4	1900000	46	5.04491
4	2000000	87	4.31941
4	2100000	111	3.57843
4	2200000	79	3.76433
4	2300000	67	4.862
4	2400000	91	3.49687
4	2500000	136	4.72855
4	2600000	95	3.80577
4	2700000	75	4.77332
4	2800000	130	5.28006
4	2900000	143	4.49918
4	3000000	90	4.34802
4	3100000	68	4.1056
4	3200000	82	4.65755
4	3300000	68	4.4733
4	3400000	149	4.21293
4	3500000	143	2.55572
4	3600000	98	4.48128
4	3700000	26	3.17065
4	3800000	316	4.36996
4	3900000	303	6.23866
4	4000000	110	4.67617
4	4100000	68	3.88536
4	4200000	55	1.83478
4	4300000	36	1.55453
4	4400000	50	0.850591
4	4500000	34	1.73484
4	4600000	32	1.52708
4	4700000	501	6.96963
4	4800000	388	6.72563
4	4900000	158	3.05329
4	5000000	125	3.48747
4	5100000	62	3.16203
4	5200000	89	3.78431
4	5300000	60	1.74391
4	5400000	48	1.05112
4	5500000	32	1.20769
4	5600000	18	1.8481
4	5700000	89	2.09152
4	5800000	96	2.42647
4	5900000	89	3.68558
4	6000000	76	4.59857
4	6100000	105	4.96232
4	6200000	92	4.70024
4	6300000	47	3.98203
4	6400000	132	3.58546
4	6500000	105	2.3487
4	6600000	65	3.38484
4	6700000	180	2.97339
4	6800000	146	3.48775
4	6900000	201	3.93573
4	7000000	166	3.68769
4	7100000	71	2.66975
4	7200000	117	3.70733
4	7300000	110	3.18446
4	7400000	75	3.52378
4	7500000	154	3.67396
4	7600000	124	4.92956
4	7700000	67	4.35626
4	7800000	116	2.71162
4	7900000	101	3.65508
4	8000000	135	3.51492
4	8100000	88	4.78803
4	8200000	75	5.41804
4	8300000	102	4.37782
4	8400000	118	4.26971
4	8500000	136	5.10261
4	8600000	150	4.18634
4	8700000	75	4.99745
4	8800000	50	5.14209
4	8900000	97	5.30965
4	9000000	95	5.51359
4	9100000	110	3.92737
4	9200000	104	4.59076
4	9300000	88	4.08155
4	9400000	84	5.27187
4	9500000	151	4.34585
4	9600000	77	0.62427
4	9700000	85	1.37049
4	9800000	178	1.06183
4	9900000	46	1.50617
4	10000000	66	1.432
4	10100000	111	4.40892
4	10200000	74	2.61336
4	10300000	281	4.73518
4	10400000	395	4.87302
4	10500000	380	4.20197
4	10600000	176	5.13392
4	10700000	109	3.60561
4	10800000	119	4.5937
4	10900000	45	5.12177
4	11000000	65	4.77966
4	11100000	2	0.125195
4	11200000	155	3.13518
4	11300000	171	3.19384
4	11400000	150	3.98083
4	11500000	93	3.22787
4	11600000	127	5.04003
4	11700000	104	4.26783
4	11800000	67	2.83335
4	11900000	60	3.62316
4	12000000	166	3.88757
4	12100000	138	4.362
4	12200000	107	1.08977
4	12300000	135	3.79066
4	12400000	95	3.31043
4	12500000	67	3.91937
4	12600000	124	4.17586
4	12700000	94	4.44473
4	12800000	172	3.62697
4	12900000	163	3.99914
4	13000000	166	5.10607
4	13100000	189	5.43936
4	13200000	251	4.86087
4	13300000	361	2.59855
4	13400000	225	2.53114
4	13500000	101	3.32043
4	13600000	140	3.80361
4	13700000	142	3.967
4	13800000	50	4.11966
4	13900000	163	2.54883
4	14000000	194	2.51788
4	14100000	167	2.98298
4	14200000	263	4.33129
4	14300000	220	3.8596
4	14400000	173	4.50016
4	14500000	155	3.47568
4	14600000	166	3.76146
4	14700000	91	2.39333
4	14800000	115	2.35663
4	14900000	255	3.10511
4	15000000	206	2.51734
4	15100000	115	3.76861
4	15200000	120	3.34251
4	15300000	127	1.42121
4	15400000	96	3.44963
4	15500000	157	3.62059
4	15600000	244	2.81045
4	15700000	297	3.3511
4	15800000	73	4.75271
4	15900000	200	3.49641
4	16000000	147	2.3253
4	16100000	65	2.00041
4	16200000	38	1.06641
4	16300000	59	1.80314
4	16400000	42	1.33713
4	16500000	129	1.30281
4	16600000	56	1.50777
4	16700000	145	1.04329
4	16800000	150	1.78436
4	16900000	144	1.46169
4	17000000	101	1.82062
4	17100000	76	1.34635
4	17200000	168	1.61266
4	17300000	100	1.27823
4	17400000	122	1.29146
4	17500000	100	1.48565
4	17600000	124	1.51023
4	17700000	187	1.49522
4	17800000	105	1.76609
4	17900000	138	2.84203
4	18000000	113	2.11786
4	18100000	60	2.37596
4	18200000	120	2.3915
4	18300000	92	2.22561
4	18400000	78	1.93681
4	18500000	51	1.94015
4	18600000	48	2.74339
4	18700000	131	2.4213
4	18800000	89	2.02552
4	18900000	131	1.97639
4	19000000	86	2.43046
4	19100000	155	1.99425
4	19200000	92	1.95381
4	19300000	40	1.95531
4	19400000	71	2.70204
4	19500000	138	2.91767
4	19600000	153	2.86544
4	19700000	69	2.64848
4	19800000	0	nan
4	19900000	81	3.07024
4	20000000	79	2.4044
4	20100000	144	2.52042
4	20200000	158	2.66134
4	20300000	129	3.1539
4	20400000	93	2.79705
4	20500000	112	2.54987
4	20600000	48	2.73018
4	20700000	135	2.39575
4	20800000	93	2.71447
4	20900000	69	3.1321
4	21000000	120	1.89816
4	21100000	137	2.30661
4	21200000	81	1.54776
4	21300000	205	3.84006
4	21400000	148	3.3545
4	21500000	80	1.61376
4	21600000	90	2.52746
4	21700000	124	2.62562
4	21800000	91	2.97508
4	21900000	34	2.86715
4	22000000	53	2.92941
4	22100000	76	4.23586
4	22200000	40	2.57366
4	22300000	66	2.27689
4	22400000	79	1.87143
4	22500000	42	1.54222
4	22600000	90	1.62088
4	22700000	105	1.69169
4	22800000	104	2.08803
4	22900000	52	2.08706
4	23000000	98	2.16952
4	23100000	59	2.64616
4	23200000	98	2.58817
4	23300000	188	2.18867
4	23400000	155	2.13259
4	23500000	111	2.43068
4	23600000	128	2.74354
4	23700000	100	2.22646
4	23800000	112	1.97711
4	23900000	77	2.27448
4	24000000	122	1.80807
4	24100000	127	0.976961
4	24200000	151	1.18131
4	24300000	141	1.8
4	24400000	98	1.98182
4	24500000	28	1.40082
4	24600000	97	1.96983
4	24700000	63	1.94407
4	24800000	59	2.03954
4	24900000	109	1.9268
4	25000000	109	1.95892
4	25100000	116	1.84186
4	25200000	67	2.55095
4	25300000	140	3.87832
4	25400000	48	2.00787
4	25500000	55	2.06613
4	25600000	46	2.31483
4	25700000	81	1.97079
4	25800000	61	3.13652
4	25900000	61	3.15778
4	26000000	80	1.67324
4	26100000	45	2.60578
4	26200000	98	1.87889
4	26300000	95	2.16124
4	26400000	70	1.69055
4	26500000	33	2.50223
4	26600000	67	2.35247
4	26700000	60	3.04656
4	26800000	102	1.67035
4	26900000	88	2.09897
4	27000000	118	2.01382
4	27100000	80	2.26091
4	27200000	77	2.0555
4	27300000	71	2.40026
4	27400000	55	2.29197
4	27500000	26	1.78112
4	27600000	100	3.14655
4	27700000	236	2.85893
4	27800000	212	3.38842
4	27900000	46	2.69379
4	28000000	74	1.79098
4	28100000	62	3.03158
4	28200000	90	2.79013
4	28300000	62	1.93629
4	28400000	42	2.62805
4	28500000	65	1.70874
4	28600000	70	1.74046
4	28700000	56	2.01208
4	28800000	33	1.89185
4	28900000	64	2.09755
4	29000000	55	2.44162
4	29100000	44	1.26501
4	29200000	125	2.06102
4	29300000	52	2.53527
4	29400000	52	2.88421
4	29500000	66	3.32816
4	29600000	140	4.87321
4	29700000	121	5.16437
4	29800000	216	4.53171
4	29900000	134	4.21645
4	30000000	140	4.45798
4	30100000	94	3.83187
4	30200000	89	3.23255
4	30300000	116	2.65605
4	30400000	57	2.72371
4	30500000	86	2.52764
4	30600000	113	3.00577
4	30700000	66	2.07939
4	30800000	53	1.65055
4	30900000	63	2.75269
4	31000000	47	3.12458
4	31100000	54	2.39085
4	31200000	40	1.71292
4	31300000	77	1.73309
4	31400000	75	1.70066
4	31500000	68	2.20271
4	31600000	71	2.2631
4	31700000	37	2.84556
4	31800000	79	3.01011
4	31900000	12	2.28476
4	32000000	3	1.14297
4	32100000	45	2.24678
4	32200000	37	2.09227
4	32300000	20	2.40062
4	32400000	100	2.8192
4	32500000	106	3.22087
4	32600000	139	3.27812
4	32700000	85	2.45879
4	32800000	63	2.95616
4	32900000	115	2.26514
4	33000000	118	2.78235
4	33100000	70	2.97697
4	33200000	121	2.83829
4	33300000	69	2.79983
4	33400000	88	2.83294
4	33500000	69	2.88253
4	33600000	88	2.7506
4	33700000	49	2.26094
[truncated: 9,991 more rows]

## Sheet: Table S2
Supplementary Table 2. Inbreeding coefficient F and transition/transversion (Ts/Tv) ratio of 1.45 M SNPs across 603 Chenopodium quinoa accessions.
KAUST_ID	Accession Name	Individuals	Observed (HOM)	Expexted(HOM)	N_SITES	F			MODEL	COUNT
KAUST-03097	PUC-mix-red	KATA1A4_RH5	1246131	873644	1258811	0.96708			AC	168580
KAUST-03142	CHEN-147	KATA1B10RG5	1307744	956589	1371923	0.84548			AG	436805
KAUST-03117	D-12258	KATA1E7_RF5	1321851	957990	1374134	0.87436			AT	161190
KAUST-03225	D-12160	KATA2F9_RC5	1007174	792720	1132946	0.63033			CG	71567
KAUST-03208	PI-634921	KATA2G7_RA5	1158395	838082	1206062	0.87046			CT	437715
KAUST-03263	CHEN-471	KATA3A1_RA5	1170918	847881	1216233	0.87698			GT	170693
KAUST-03265	D-10004	KATA3G2RH10	1174728	898345	1288292	0.70877			Ts	874520
KAUST-03240	Ames-13723	KATRC10	1352335	983294	1414058	0.85671			Tv	572030
KAUST-06182	Quinoa-Tamarigal	S107_batch3	1342951	999461	1436456	0.78603
KAUST-06069	D-10139	S108_batch3	1431098	1.00248e+06	1441107	0.97718
KAUST-06062	D-12161	S109_batch3	1185212	1.00233e+06	1440510	0.41737
KAUST-01261	D-12255	S10_batch3	1389418	998106	1434650	0.89639
KAUST-05783	D-12324	S111_batch3	1385988	1.00083e+06	1438177	0.88067
KAUST-06099	CHEN-178	S112_batch3	1296904	1.00092e+06	1438627	0.67621
KAUST-06012	D-11969	S113_batch3	1217789	990911	1423329	0.52467
KAUST-06084	D-12069	S114_batch3	1388589	1.00029e+06	1437845	0.88743
KAUST-06086	D-12388	S115_batch3	875009	1.00245e+06	1440519	-0.29091
KAUST-06123	D-10113	S116_batch3	922779	995958	1430329	-0.16847
KAUST-06048	D-12132	S117_batch3	1388253	1.00227e+06	1440446	0.88089
KAUST-06049	D-11955	S118_batch3	672862	471095	675129	0.98889
KAUST-02455	Ames-13218	S11_batch3	1381973	999686	1436711	0.87475
KAUST-00531	BO-31	S14_batch3	1415713	998527	1435577	0.95455
KAUST-01608	ICBA-Q1	S161_batch3	1261817	1.00079e+06	1438309	0.59661
KAUST-06181	Chile-1	S167_batch3	1377965	1.00084e+06	1438566	0.86155
KAUST-05556	Line 0654	S173_batch3	1388662	1.00112e+06	1438938	0.88517
KAUST-03489	PI-614886	S185_batch3	1437857	1.00481e+06	1444418	0.98508
KAUST-06187	R31	S187_batch3	1389330	999814	1436992	0.89098
KAUST-05473	PI-614930	S18_batch3	921192	1.00035e+06	1437313	-0.18116
KAUST-05964	PI-478411	S192_batch3	1381955	996671	1432014	0.88501
KAUST-06360	Pasankalla	S193_batch3	1381486	997447	1433765	0.88018
KAUST-05500	PI-677099	S19_batch3	1428163	1.00107e+06	1439104	0.97502
KAUST-03143	CHEN-404	S1A10_batch1	1286086	948345	1359578	0.82129
KAUST-05114	D-12116	S1A11_batch2	1264824	922467	1327222	0.84584
KAUST-03081	CHEN-349	S1A2_batch1	1326055	980297	1407565	0.80923
KAUST-03089	D-12420	S1A3_batch1	1330059	987754	1418763	0.79419
KAUST-05055	W-152	S1A3_batch2	1270518	979696	1406500	0.68139
KAUST-03500	CHEN-148	S1A4_batch2	1253121	965541	1387161	0.68208
KAUST-03105	NSL-86628	S1A5_batch1	1373355	969879	1395268	0.94849
KAUST-03113	Ames-13744	S1A6_batch1	1392470	980857	1411258	0.95635
KAUST-05008	CHEN-314	S1A6_batch2	1214625	956792	1374680	0.61699
KAUST-03120	CHEN-389	S1A7_batch1	1303442	962591	1382874	0.811
KAUST-03128	BO-58	S1A8_batch1	1290012	974475	1401017	0.73976
KAUST-03135	BO-16	S1A9_batch1	1397480	994494	1430194	0.92492
KAUST-03732	D-12059	S1B12_batch2	964108	1.00099e+06	1438772	-0.08425
KAUST-03073	PI-614927	S1B1_batch1	1393436	984320	1415953	0.94783
KAUST-03088	Ames-13734	S1B3_batch1	1334903	984336	1415161	0.81371
KAUST-05052	CHEN-92	S1B3_batch2	1030478	901869	1291045	0.33046
KAUST-05034	S-22	S1B4_batch2	1303469	992713	1427389	0.71491
KAUST-03104	CHEN-90	S1B5_batch1	1318078	977605	1404843	0.79692
KAUST-03112	Ames-13735	S1B6_batch1	1332320	982472	1412398	0.81374
KAUST-03127	Ames-13743	S1B8_batch1	1329129	970309	1395740	0.84343
KAUST-03134	PI-584524	S1B9_batch1	1384282	974110	1401560	0.95958
KAUST-05066	Chadmo-9	S1B9_batch2	1366223	983374	1414378	0.88827
KAUST-03141	CHEN-382	S1C10_batch1	1321927	968727	1390086	0.83824
KAUST-05074	Dave-4	S1C11_batch2	1257470	918924	1319134	0.84592
KAUST-03719	PI-614913	S1C12_batch2	1007207	1.00134e+06	1439338	0.01339
KAUST-03072	ICBA-Q5	S1C1_batch1	1397070	985900	1417926	0.95173
KAUST-03080	D-12243	S1C2_batch1	1304812	984931	1414328	0.74495
KAUST-03087	D-12205	S1C3_batch1	1329090	988916	1420459	0.78827
KAUST-03747	CHEN-504	S1C3_batch2	1299191	951874	1367099	0.83646
KAUST-03095	D-12211	S1C4_batch1	1316714	969672	1391749	0.82222
KAUST-05042	Ecu-420	S1C4_batch2	1218044	945416	1357334	0.66185
KAUST-03103	Regalona	S1C5_batch1	1356586	990517	1424607	0.8433
KAUST-03636	D-12221	S1C5_batch2	1133273	986956	1418642	0.33894
KAUST-03111	Ames-13722	S1C6_batch1	1377339	986300	1418000	0.90581
KAUST-03119	D-12167	S1C7_batch1	1297719	964731	1384157	0.79391
KAUST-03745	D-12311	S1C7_batch2	1326736	976178	1402698	0.8219
KAUST-03126	Ames-13730	S1C8_batch1	1319516	983605	1414178	0.78015
KAUST-03541	CHEN-359	S1C8_batch2	1275013	965013	1386554	0.7354
KAUST-03133	PI-614885	S1C9_batch1	1371526	968751	1394553	0.94592
KAUST-05077	BEW-20	S1C9_batch2	1337599	978230	1406283	0.83954
KAUST-03140	BO-13	S1D10_batch1	1368326	967564	1392180	0.94382
KAUST-03148	Ames-13726	S1D11_batch1	1302063	942842	1355660	0.87017
KAUST-03725	CHEN-252	S1D12_batch2	1059664	1002363	1440676	0.13073
KAUST-03071	PI-614889	S1D1_batch1	1398945	985247	1416971	0.95825
KAUST-03079	CHEN-465	S1D2_batch1	1231257	957338	1373273	0.65856
KAUST-03086	E-DK-4	S1D3_batch1	1380697	988986	1422334	0.90392
KAUST-5002	CHEN-238	S1D3_batch2	1299764	959190	1376436	0.81624
KAUST-03094	CHEN-5	S1D4_batch1	1378140	980806	1411080	0.92344
KAUST-03102	RU-5	S1D5_batch1	1403203	994353	1429918	0.93867
KAUST-06072	CHEN-119	S1D5_batch2	1114286	992036	1425371	0.28211
KAUST-03110	Oro-de-Valle	S1D6_batch1	1389495	977046	1405683	0.96223
KAUST-03118	D-12357	S1D7_batch1	1159221	980184	1408061	0.41843
KAUST-05001	D-12349	S1D7_batch2	1291440	947201	1362076	0.82974
KAUST-03125	D-12087	S1D8_batch1	1309431	968682	1392100	0.80476
KAUST-05071	Chadmo-14	S1D9_batch2	1314786	941926	1356090	0.90027
KAUST-03147	D-12175	S1E11_batch1	1310582	960837	1378518	0.83735
KAUST-03727	CHEN-493	S1E12_batch2	1211964	1.00028e+06	1437468	0.4842
KAUST-03070	Bouchane-3	S1E1_batch1	1281023	976223	1403219	0.71382
KAUST-03078	D-11980	S1E2_batch1	1328268	978090	1405576	0.81916
KAUST-03085	Javi	S1E3_batch1	1376016	982359	1413101	0.9139
KAUST-05003	CHEN-510	S1E3_batch2	1295109	976713	1403091	0.74675
KAUST-03093	Indian Quinoa	S1E4_batch1	1383996	978421	1407568	0.94507
KAUST-03101	CHEN-291	S1E5_batch1	1291769	960332	1379672	0.79038
KAUST-03109	Ames-13745	S1E6_batch1	1397920	986155	1418725	0.9519
KAUST-05016	CHEN-124	S1E7_batch2	1279289	948633	1361296	0.80127
KAUST-03124	CHEN-126	S1E8_batch1	1288568	951571	1364202	0.8167
KAUST-03132	Vikinga	S1E9_batch1	1382935	983696	1414659	0.92639
KAUST-05062	Chadmo-5	S1E9_batch2	1316808	962001	1383776	0.84122
KAUST-03138	PI-510543	S1F10_batch1	1325251	970536	1392784	0.84006
KAUST-03146	D-9973	S1F11_batch1	1292660	940841	1351564	0.85658
KAUST-03069	Moroccan Yellow	S1F1_batch1	1384374	989161	1422320	0.9124
KAUST-03077	D-12196	S1F2_batch1	1324943	980222	1407562	0.80667
KAUST-03751	CHEN-323	S1F2_batch2	1144837	833205	1191578	0.86957
KAUST-03084	D-12036	S1F3_batch1	1275255	940229	1350375	0.81685
KAUST-05017	D-12142	S1F3_batch2	1253110	922924	1323073	0.82516
KAUST-03092	CHEN-424	S1F4_batch1	1245297	980497	1408428	0.61879
KAUST-03100	CHEN-470	S1F5_batch1	1199791	967897	1391195	0.54783
KAUST-03647	D-10000	S1F5_batch2	1319897	985928	1417137	0.77449
KAUST-03108	Ames-13721	S1F6_batch1	1368001	978657	1407390	0.90813
KAUST-05011	CHEN-312	S1F7_batch2	1004344	932440	1337837	0.17737
KAUST-03123	D-12037	S1F8_batch1	1265116	964272	1384070	0.71664
KAUST-03131	CHEN-33	S1F9_batch1	1348727	957020	1377579	0.9314
KAUST-03542	Dave-5	S1F9_batch2	1311172	941497	1353934	0.89632
KAUST-03137	Ames-13760	S1G10_batch1	1314782	959248	1378486	0.84805
KAUST-03145	D-12184	S1G11_batch1	1325909	975168	1399919	0.82576
KAUST-03736	D-12375	S1G12_batch2	1030211	1.00335e+06	1442151	0.06123
KAUST-03068	BO-55	S1G1_batch1	1402101	992756	1427676	0.9412
KAUST-03076	CHEN-298	S1G2_batch1	1172071	977819	1405270	0.45444
KAUST-03764	CHEN-183	S1G2_batch2	1225652	891816	1278106	0.86421
KAUST-03083	Baer-II	S1G3_batch1	1392150	994315	1429736	0.91368
KAUST-05018	CHEN-445	S1G3_batch2	1294236	958239	1377229	0.80192
KAUST-03091	D-12345	S1G4_batch1	1334985	992110	1425252	0.7916
KAUST-03099	Brightest-Brilliant-Rainbow	S1G5_batch1	1409251	993979	1429461	0.95359
KAUST-03642	CHEN-496	S1G5_batch2	1309416	982241	1411547	0.7621
KAUST-03107	Ames-13753	S1G6_batch1	1344148	990938	1424820	0.81407
KAUST-03753	D-12140	S1G7_batch2	1171119	914593	1311850	0.64574
KAUST-03122	PUC-mix-green	S1G8_batch1	1369953	966630	1391031	0.95033
KAUST-03552	CHEN-459	S1G8_batch2	1182032	952304	1367478	0.55333
KAUST-03130	Ames-13727	S1G9_batch1	1299127	969134	1393232	0.77811
KAUST-03556	CHEN-260	S1G9_batch2	1274793	942716	1353019	0.80935
KAUST-03136	D-12405	S1H10_batch1	1277608	941933	1350021	0.82256
KAUST-03722	D-12373	S1H12_batch2	1195853	1.0008e+06	1438302	0.44583
KAUST-01927	Ames-19047	S1H1_batch1	1398978	992568	1427334	0.93478
KAUST-05012	CHEN-203	S1H2_batch2	1143397	847995	1213187	0.8089
KAUST-03082	CHEN-420	S1H3_batch1	1136113	988263	1419463	0.34288
KAUST-03090	D-12220	S1H4_batch1	1339163	990257	1422511	0.80718
KAUST-05135	CHEN-490	S1H4_batch2	1235085	904567	1300431	0.83493
KAUST-03098	PI-614887	S1H5_batch1	1391577	987186	1419858	0.93464
KAUST-03658	D-12066	S1H5_batch2	1188734	935476	1342853	0.62168
KAUST-03106	BO-40	S1H6_batch1	1390034	982459	1413334	0.94592
KAUST-03114	Ames-13749	S1H7_batch1	1311167	942968	1355168	0.89325
KAUST-05007	D-12070	S1H7_batch2	1245747	914761	1313881	0.82929
KAUST-03121	D-12208	S1H8_batch1	1255224	934384	1339551	0.79187
KAUST-03129	PI-634924	S1H9_batch1	1371784	969364	1394633	0.94627
KAUST-03530	CHEN-217	S1H9_batch2	1255225	921117	1324009	0.82927
KAUST-02804	BEW-18	S201_batch3	1388854	1.00168e+06	1439745	0.88383
KAUST-06325	BO-29	S203_batch3	1429578	1.0036e+06	1442781	0.96994
KAUST-06087	D-12286	S204_batch3	1387802	1.00131e+06	1439378	0.88227
KAUST-01844	Ames-26191	S206_batch3	1006704	996365	1431235	0.02377
KAUST-05844	D-11891	S208_batch3	1427968	1.00264e+06	1441344	0.96951
KAUST-06275	CHEN-158	S219_batch3	1368124	1002243	1440310	0.83522
KAUST-02802	MHW-1	S21_batch3	1340696	1.00327e+06	1442071	0.76897
KAUST-05808	D-12057	S222_batch3	1430176	1.00378e+06	1443001	0.9708
KAUST-06318	PI-614928	S224_batch3	1146100	1.00259e+06	1440925	0.3274
KAUST-06353	ICBA-Q4	S227_batch3	1405931	1.00298e+06	1441786	0.91829
KAUST-01557	Ames-13736	S22_batch3	1280672	998003	1434222	0.648
KAUST-05786	D-12193	S231_batch3	965230	998102	1434169	-0.07538
KAUST-06117	Indica	S23_batch3	1434281	1.00447e+06	1443929	0.97805
KAUST-02873	BEW-2-B	S26_batch3	1287645	999487	1436385	0.65955
KAUST-05402	Black quinoa	S28_batch3	1419212	1.00347e+06	1442437	0.94709
KAUST-03238	CHEN-224	S2A10_batch1	1106255	818077	1174134	0.80936
KAUST-03168	D-12183	S2A1_batch1	1161543	864182	1242750	0.78549
KAUST-03183	Chucapaca	S2A3_batch1	1209356	892151	1280453	0.8169
KAUST-03190	Ames-13731	S2A4_batch1	1355751	968082	1392780	0.91281
KAUST-03198	CHEN-256	S2A5_batch1	1304472	982978	1411787	0.74974
KAUST-03206	NSL-91567	S2A6_batch1	1374450	984424	1415993	0.90374
KAUST-03222	CHEN-162	S2A8_batch1	1306396	968706	1392274	0.79725
KAUST-03230	D-12416	S2A9_batch1	1286402	957062	1374318	0.7893
KAUST-03237	CHEN-220	S2B10_batch1	1285328	978394	1404950	0.71956
KAUST-05021	CHEN-191	S2B10_batch2	1240489	904230	1296593	0.85701
KAUST-03167	PI-614880	S2B1_batch1	1345355	965067	1388393	0.89833
KAUST-03174	BO-32	S2B2_batch1	1308661	932154	1342363	0.91784
KAUST-03182	D-12079	S2B3_batch1	1026599	953760	1368715	0.17553
KAUST-03737	CHEN-273	S2B3_batch2	1308560	995510	1430363	0.7199
KAUST-03532	CHEN-311	S2B4_batch2	1291367	964254	1385545	0.77645
KAUST-03197	CHEN-205	S2B5_batch1	1235099	954285	1368907	0.67728
KAUST-03205	PI-614929	S2B6_batch1	1274998	969098	1391630	0.72397
KAUST-03213	D-10005	S2B7_batch1	1271527	949374	1363802	0.77734
KAUST-03221	CHEN-91	S2B8_batch1	1332723	997522	1433917	0.76811
KAUST-03229	D-11943	S2B9_batch1	1210266	970079	1392336	0.56882
KAUST-03236	D-11889	S2C10_batch1	1394390	993615	1428791	0.92095
KAUST-05103	D-12340	S2C10_batch2	1232318	907266	1298112	0.83166
KAUST-03173	CHEN-65	S2C2_batch1	1249836	924127	1327130	0.80821
KAUST-03181	Ames-13728	S2C3_batch1	1276519	959393	1379032	0.75571
KAUST-05054	CHEN-494	S2C3_batch2	1085530	985724	1416365	0.23176
KAUST-03188	CHEN-159	S2C4_batch1	1142920	957574	1374113	0.44497
KAUST-03196	D-12387	S2C5_batch1	1302938	977397	1403388	0.7642
KAUST-03204	Ames-13751	S2C6_batch1	1285952	978839	1407272	0.71683
KAUST-03212	D-11924	S2C7_batch1	1310333	974422	1399097	0.79098
KAUST-03220	Real	S2C8_batch1	1029292	961586	1380762	0.16152
KAUST-03228	CHEN-71	S2C9_batch1	1208649	921629	1323636	0.71397
KAUST-05060	Chadmo-3	S2C9_batch2	1333725	973561	1399777	0.84503
KAUST-03235	D-12409	S2D10_batch1	1292509	976233	1401580	0.74357
KAUST-03767	D-12007	S2D10_batch2	1214582	886547	1271558	0.85201
KAUST-03244	D-12397	S2D11_batch1	1308395	977211	1404576	0.77494
KAUST-03165	BO-46-2	S2D1_batch1	1385814	987388	1420244	0.92046
KAUST-03640	PI-614922	S2D2_batch2	1300388	956487	1373264	0.82514
KAUST-03180	Redhead	S2D3_batch1	1325030	941937	1355894	0.92544
KAUST-03187	Ames-13750	S2D4_batch1	1330313	982456	1412476	0.80893
KAUST-03547	D-12150	S2D4_batch2	1284564	949223	1361155	0.81407
KAUST-03195	PI-614883	S2D5_batch1	1351249	976826	1405426	0.8736
KAUST-03211	PI-510533	S2D7_batch1	1267619	943339	1354396	0.78889
KAUST-03219	PI-510549	S2D8_batch1	1231881	933090	1337731	0.73841
KAUST-03227	Ames-13733	S2D9_batch1	1322665	975790	1402391	0.81311
KAUST-03657	CHEN-282	S2D9_batch2	1253725	937661	1344843	0.77622
KAUST-03234	D-11965	S2E10_batch1	1292233	964905	1386770	0.77591
KAUST-03243	BO-42	S2E11_batch1	1357451	969246	1394806	0.91222
KAUST-03164	NSL-86649	S2E1_batch1	1285202	919311	1324590	0.90281
KAUST-03179	D-12119	S2E3_batch1	1255553	937226	1344841	0.78095
KAUST-05053	D-12165	S2E3_batch2	1177821	979710	1407858	0.46272
KAUST-03186	Ames-13755	S2E4_batch1	1031594	941954	1353813	0.21765
KAUST-03738	D-12326	S2E4_batch2	1295944	949371	1360975	0.84201
KAUST-03194	Bouchane-4	S2E5_batch1	1323805	966862	1391098	0.84138
KAUST-03202	Ames-13740	S2E6_batch1	1274844	941924	1354600	0.80673
KAUST-03210	CHEN-342	S2E7_batch1	1298425	973356	1397698	0.76605
KAUST-03226	CHEN-437	S2E9_batch1	1034957	971858	1395251	0.14903
KAUST-03538	D-11916	S2E9_batch2	1286686	950944	1363351	0.8141
KAUST-03233	D-12354	S2F10_batch1	1241534	966173	1386715	0.65478
KAUST-03242	BO-63	S2F11_batch1	1356151	961537	1384258	0.93351
KAUST-03171	CHEN-218	S2F2_batch1	1304363	963815	1384996	0.80856
KAUST-03178	CHEN-64	S2F3_batch1	1363290	973120	1400258	0.91345
KAUST-03193	BO-30	S2F5_batch1	1320673	941389	1355313	0.91631
KAUST-03201	Ollague	S2F6_batch1	986684	951577	1366909	0.08453
KAUST-03209	PI-596498	S2F7_batch1	1306178	978154	1404648	0.76912
KAUST-03217	CHEN-128	S2F8_batch1	1242967	930767	1336707	0.76908
KAUST-03718	PI-433232	S2F9_batch2	1359298	977945	1406842	0.88915
KAUST-03232	BO-51	S2G10_batch1	1366626	976351	1404893	0.9107
KAUST-03241	CHEN-225	S2G11_batch1	1214014	956059	1374206	0.6169
KAUST-03170	BO-03	S2G2_batch1	1379919	975039	1403178	0.94567
KAUST-03177	CHEN-222	S2G3_batch1	1269638	942850	1351969	0.79876
KAUST-03185	Ames-13754	S2G4_batch1	1304015	962551	1383297	0.81157
KAUST-03192	CHEN-226	S2G5_batch1	1257827	958305	1375973	0.71713
KAUST-03200	Ames-13761	S2G6_batch1	1359979	980537	1410526	0.88245
KAUST-03216	D-12166	S2G8_batch1	1287281	965965	1386367	0.76431
KAUST-03224	CHEN-219	S2G9_batch1	1153869	972748	1397108	0.42681
KAUST-05032	Tjane	S2G9_batch2	1367250	970362	1395855	0.93277
KAUST-03231	Kurmi/LP	S2H10_batch1	1277711	946900	1360264	0.80029
KAUST-03239	PI-634919	S2H11_batch1	1381320	983873	1415696	0.92039
KAUST-03704	CHEN-210	S2H12_batch2	1298164	965986	1388501	0.78619
KAUST-03169	CHEN-415	S2H2_batch1	1222964	908284	1304955	0.7933
KAUST-03176	PI-634925	S2H3_batch1	1282998	914437	1316943	0.91567
KAUST-03184	CHEN-319	S2H4_batch1	1273681	960367	1379719	0.74714
KAUST-03191	Ames-13748	S2H5_batch1	1304933	975494	1402215	0.77202
KAUST-03199	D-12289	S2H6_batch1	1253786	949070	1361654	0.73855
KAUST-03207	PI-614884	S2H7_batch1	1273471	945668	1358455	0.79412
KAUST-03731	PI-614938	S2H7_batch2	1321733	979497	1407075	0.80041
KAUST-03215	D-12176	S2H8_batch1	1294696	965646	1387717	0.77961
KAUST-03223	CHEN-361	S2H9_batch1	1207905	960815	1379563	0.59007
KAUST-05043	D-12219	S2H9_batch2	1300007	955748	1370948	0.82914
KAUST-00558	CHEN-177	S34_batch3	1361296	992718	1426573	0.84954
KAUST-03331	D-12074	S3A10_batch1	1282830	942556	1353410	0.82821
KAUST-03275	CHEN-89	S3A3_batch1	1286806	944962	1354594	0.83452
KAUST-03283	Ames-13725	S3A4_batch1	1308516	963876	1382781	0.82272
KAUST-03291	D-12279	S3A5_batch1	1268646	959854	1378130	0.73825
KAUST-03299	Bouchane-1	S3A6_batch1	1387864	979028	1408436	0.95209
KAUST-03307	D-12177	S3A7_batch1	1371456	987344	1420213	0.88736
KAUST-03315	PI-614914	S3A8_batch1	1263391	922745	1320938	0.85548
KAUST-03323	D-12060	S3A9_batch1	1296844	948428	1361435	0.84361
KAUST-03262	D-12123	S3B1_batch1	1207581	967679	1390081	0.56795
KAUST-03430	CHEN-192	S3B2_batch2	1111115	828395	1187507	0.78728
KAUST-03274	D-12120	S3B3_batch1	1021387	984457	1414223	0.08593
KAUST-03282	NSL-92331	S3B4_batch1	1230822	893922	1278084	0.87697
KAUST-03290	PI-478418	S3B5_batch1	1297537	949368	1361313	0.84518
KAUST-03298	Bouchane-2	S3B6_batch1	1322742	977131	1403572	0.81045
KAUST-03314	D-11986	S3B8_batch1	1313503	953802	1368984	0.86637
KAUST-03322	CHEN-299	S3B9_batch1	1343995	978676	1406281	0.85434
KAUST-03261	CHEN-7	S3C1_batch1	1322945	982029	1411788	0.79327
KAUST-03429	D-12021	S3C2_batch1	1202784	972213	1395452	0.54478
KAUST-03273	CHEN-155	S3C3_batch1	1326039	999145	1436231	0.74789
KAUST-03281	D-12393	S3C4_batch1	1065179	959314	1376491	0.25377
KAUST-03289	D-12350	S3C5_batch1	1326789	978332	1406480	0.81387
KAUST-03305	D-12268	S3C7_batch1	1330144	970131	1393879	0.84959
KAUST-03328	CHEN-397	S3D10_batch1	1260267	917766	1318816	0.85401
KAUST-03336	Ratuqui	S3D11_batch1	1301511	955459	1371011	0.83275
KAUST-03260	D-12361	S3D1_batch1	1323312	969818	1391680	0.83794
KAUST-03428	D-12038	S3D2_batch2	1083641	840595	1204870	0.6672
KAUST-03272	CHEN-430	S3D3_batch1	1270971	973406	1397425	0.70177
KAUST-03280	BO-52	S3D4_batch1	1282493	935777	1343766	0.84982
KAUST-03288	Ames-13757	S3D5_batch1	1384082	984784	1416725	0.92443
KAUST-03296	BO-60	S3D6_batch1	1304030	956185	1372490	0.83555
KAUST-03304	D-12424	S3D7_batch1	1307352	971364	1395125	0.79287
KAUST-03312	CHEN-199	S3D8_batch1	1287595	956095	1372700	0.79572
KAUST-03320	D-12114	S3D9_batch1	1340303	984223	1413509	0.82947
KAUST-03327	PI-510532	S3E10_batch1	1095607	791347	1136670	0.88109
KAUST-03335	D-12363	S3E11_batch1	1288508	959401	1377822	0.78655
KAUST-03259	CHEN-406	S3E1_batch1	1331577	971382	1395760	0.84876
KAUST-03271	D-12309	S3E3_batch1	1236509	966768	1387518	0.6411
KAUST-03279	CHEN-140	S3E4_batch1	1383746	975915	1404486	0.95161
KAUST-03287	PI-634918	S3E5_batch1	1350354	977149	1404222	0.87387
KAUST-03295	D-11985	S3E6_batch1	1399030	988952	1422440	0.946
KAUST-03303	CHEN-297	S3E7_batch1	1263111	976521	1402724	0.67243
KAUST-03311	D-11893	S3E8_batch1	1240820	905583	1299054	0.852
KAUST-03319	D-12256	S3E9_batch1	1323131	977597	1403753	0.81082
KAUST-03326	D-10003	S3F10_batch1	1032728	950033	1363003	0.20024
KAUST-03258	Ames-13732	S3F1_batch1	1390160	981351	1411684	0.94998
KAUST-03266	CHEN-411	S3F2_batch1	1296449	963380	1384683	0.79057
KAUST-03270	CHEN-354	S3F3_batch1	1280914	986122	1416237	0.68538
KAUST-03278	CHEN-450	S3F4_batch1	1322142	963626	1382810	0.85527
KAUST-03286	CHEN-416	S3F5_batch1	1274739	989178	1420863	0.6615
KAUST-03294	D-12353	S3F6_batch1	1300432	959391	1376220	0.81818
KAUST-03302	D-9992	S3F7_batch1	1336650	987766	1418817	0.80938
KAUST-03310	D-12251	S3F8_batch1	1235466	903570	1294237	0.84956
KAUST-03318	D-11973	S3F9_batch2	1215022	891295	1280293	0.83221
KAUST-03257	D-12431	S3G1_batch1	1001103	963704	1382587	0.08928
KAUST-03269	D-12181	S3G3_batch1	1324073	977015	1402689	0.81531
KAUST-03285	CHEN-302	S3G5_batch1	1325357	984889	1415504	0.79066
KAUST-03293	PI-674266	S3G6_batch1	1383828	979448	1408943	0.94152
KAUST-03309	CHEN-182	S3G8_batch1	1299432	950025	1364662	0.84268
KAUST-03317	D-12329	S3G9_batch1	1344482	988641	1420378	0.82421
KAUST-03324	CICA-127	S3H10_batch1	1276027	950519	1365653	0.7841
KAUST-03268	03-21-072RM	S3H3_batch1	1305606	967441	1389222	0.80175
KAUST-03276	CHEN-391	S3H4_batch1	1289095	922017	1325355	0.9101
KAUST-03284	CHEN-344	S3H5_batch1	1346506	950389	1367706	0.9492
KAUST-03292	Cherry Vanilla	S3H6_batch1	1362035	975266	1402662	0.90494
KAUST-03300	ICBA-Q3	S3H7_batch1	1331295	970334	1394270	0.85145
KAUST-03308	CHEN-427	S3H8_batch1	1328632	971229	1394993	0.8434
KAUST-03316	CHEN-141	S3H9_batch1	1330688	967889	1390611	0.85824
KAUST-02813	Wafa6	S40_batch3	1411741	1.00067e+06	1438469	0.93895
KAUST-02357	CHEN-154	S44_batch3	1248734	1.00006e+06	1436928	0.56922
KAUST-02974	D-12356	S45_batch3	1381214	998681	1435592	0.87554
KAUST-01998	D-12290	S46_batch3	1357410	992043	1425206	0.84349
KAUST-06158	38	S47_batch3	1429196	1.00231e+06	1440911	0.97329
KAUST-06118	Ames-22158	S49_batch3	1433501	1.00418e+06	1443531	0.97717
KAUST-03347	D-11935	S4A10_batch1	1211924	885398	1271437	0.84584
KAUST-03355	CHEN-151	S4A1_batch1	1312655	964279	1383532	0.83094
KAUST-03363	CHEN-358	S4A2_batch1	1139466	901534	1294399	0.60563
KAUST-03371	CHEN-376	S4A3_batch1	1204108	893784	1282146	0.79906
KAUST-03470	D-12122	S4A4_batch1	1270840	958764	1375666	0.74856
KAUST-03478	PI-510537	S4A5_batch1	1314408	975238	1400136	0.79824
KAUST-03151	EMBRAPA-Brazil	S4A7_batch1	1346074	963217	1386190	0.90516
KAUST-03159	CHEN-109	S4A8_batch1	1290948	957376	1375892	0.79704
KAUST-03255	D-11953	S4A9_batch1	1268076	949829	1362973	0.77031
KAUST-03346	D-12346	S4B10_batch1	1280047	943061	1353637	0.82076
KAUST-03354	D-12027	S4B1_batch1	1237620	929624	1332914	0.76371
KAUST-03362	CHEN-212	S4B2_batch1	1276467	948449	1363134	0.79101
KAUST-03370	G-205	S4B3_batch1	1211837	899071	1292033	0.79592
KAUST-03477	CHEN-400	S4B5_batch1	1330987	984257	1414429	0.80603
KAUST-03158	BO-17	S4B8_batch1	1341960	951114	1368877	0.93557
KAUST-03254	CHEN-174	S4B9_batch1	1270790	932117	1339534	0.83127
KAUST-03345	D-12135	S4C10_batch1	1278815	955425	1371078	0.77803
KAUST-03353	CHEN-383	S4C1_batch1	1279705	956936	1374207	0.77352
KAUST-03361	CHEN-429	S4C2_batch1	1258784	958275	1376468	0.71859
KAUST-03369	CHEN-412	S4C3_batch1	1050539	956072	1372629	0.22678
KAUST-03476	PI-510546	S4C5_batch1	1297523	969148	1390866	0.77866
KAUST-03487	CHEN-69	S4C6_batch1	1046315	958464	1374830	0.21099
KAUST-03149	D-12253	S4C7_batch1	1271295	945954	1358676	0.78828
KAUST-03157	D-12282	S4C8_batch1	1363940	977495	1406590	0.9006
KAUST-03253	PI-478408	S4C9_batch1	1254732	948346	1362183	0.74035
KAUST-03344	Kamiri	S4D10_batch1	1215926	953502	1368777	0.63193
KAUST-03338	D-12162	S4D11_batch1	1260535	922238	1321494	0.84732
KAUST-03352	PI-665272	S4D1_batch1	1211904	890231	1275784	0.83432
KAUST-03360	CHEN-390	S4D2_batch1	1254368	955344	1372478	0.71685
KAUST-03368	D-12389	S4D3_batch1	1283746	957970	1375475	0.78029
KAUST-03432	CHEN-333	S4D4_batch1	1198461	952419	1368432	0.59143
KAUST-03475	PI-614915	S4D5_batch1	1277081	968269	1390774	0.73091
KAUST-03486	D-12362	S4D6_batch1	1314982	970255	1392638	0.81615
KAUST-03481	D-12222	S4D7_batch1	1316121	975761	1400700	0.80096
KAUST-03156	RU-2	S4D8_batch1	1387430	990232	1424291	0.91508
KAUST-03252	PI-614882	S4D9_batch1	1362980	971673	1398047	0.91776
KAUST-03337	CHEN-144	S4E11_batch1	1194865	873168	1252437	0.8482
KAUST-03351	D-9998	S4E1_batch1	1204716	888196	1275421	0.81741
KAUST-03359	D-12179	S4E2_batch1	1345380	992377	1426330	0.81346
KAUST-03367	CHEN-433	S4E3_batch1	1304784	969813	1392683	0.79214
KAUST-03375	CHEN-401	S4E4_batch1	1288657	977053	1404359	0.72923
KAUST-03474	PI-510551	S4E5_batch1	1319308	976686	1402228	0.80514
KAUST-03485	CHEN-330	S4E6_batch1	1227902	962245	1381754	0.63326
KAUST-03480	PI-478414	S4E7_batch1	1241278	918185	1316331	0.81149
KAUST-03155	PI-665277	S4E8_batch1	1308408	976824	1403837	0.77652
KAUST-03251	D-12201	S4E9_batch1	1289093	951468	1364722	0.81699
KAUST-03342	PI-614881	S4F10_batch1	1308669	955961	1373619	0.84449
KAUST-03247	Ames-13737	S4F11_batch1	1321795	940073	1353682	0.92291
KAUST-03350	PI-614919	S4F1_batch1	1231844	903303	1297443	0.83356
KAUST-03358	D-12182	S4F2_batch1	1310885	973447	1397542	0.79567
KAUST-03366	D-11918	S4F3_batch1	1319175	980861	1408201	0.79167
KAUST-03374	CHEN-112	S4F4_batch1	1290401	971199	1393967	0.75503
KAUST-03484	D-9985	S4F6_batch1	1304101	962308	1382708	0.81302
KAUST-03479	D-12395	S4F7_batch1	1284580	946291	1358178	0.82132
KAUST-03154	Ames-13742	S4F8_batch1	1352118	973720	1400162	0.88734
KAUST-03250	PI-614920	S4F9_batch1	1324126	974988	1400971	0.81961
KAUST-03341	CHEN-384	S4G10_batch1	1255749	924624	1327499	0.82191
KAUST-03349	CHEN-339	S4G1_batch1	1213766	967931	1389646	0.58294
KAUST-03357	D-12413	S4G2_batch1	1216249	953260	1367052	0.63556
KAUST-03365	CHEN-110	S4G3_batch1	1278402	957439	1375909	0.76699
KAUST-03373	CHEN-350	S4G4_batch1	1276464	972685	1396950	0.71601
KAUST-03472	PI-614934	S4G5_batch1	1295817	963586	1383770	0.79068
KAUST-03483	CHEN-425	S4G6_batch1	1252119	941844	1350778	0.75874
KAUST-03376	CHEN-161	S4G7_batch1	1155979	899229	1288641	0.65933
KAUST-03153	Nde-09	S4G8_batch1	1376141	977343	1406054	0.93023
KAUST-03249	CHEN-322	S4G9_batch1	1293377	960387	1378035	0.7973
KAUST-03340	CHEN-413	S4H10_batch1	1245994	919876	1317925	0.81929
KAUST-03245	D-12229	S4H11_batch1	1152803	835720	1200104	0.87019
KAUST-03348	D-9977	S4H1_batch1	1135979	836535	1201801	0.8198
KAUST-03356	D-11927	S4H2_batch1	1261264	942935	1354674	0.77313
KAUST-03364	D-12082	S4H3_batch1	1263373	928394	1333324	0.82725
KAUST-03372	D-12020	S4H4_batch1	1194327	952407	1367242	0.58317
KAUST-03471	D-12081	S4H5_batch1	1136909	841129	1208068	0.80607
KAUST-03482	CHEN-197	S4H6_batch1	1197552	919496	1316846	0.69978
KAUST-03152	D-12320	S4H8_batch1	1244385	922858	1323822	0.80189
KAUST-03248	BO-11	S4H9_batch1	1294844	921825	1327468	0.91957
KAUST-05940	PI-614888	S50_batch3	1419266	1.0012e+06	1439357	0.95415
KAUST-00210	KU-2	S517_batch3	1430324	1.0013e+06	1439500	0.97906
KAUST-02810	LM2	S52_batch3	1378352	1.00333e+06	1442139	0.85464
KAUST-00019	PI-510538	S533_batch3	1316068	994162	1428125	0.74178
KAUST-02815	Geno-3	S542_batch3	1394877	979771	1408776	0.9676
KAUST-05986	CHEN-316	S569_batch3	1422946	999068	1436313	0.96943
KAUST-00357	D-11950	S56_batch3	1095643	999408	1436176	0.22033
KAUST-05014	D-10087	S5A2_batch2	1150784	859034	1229078	0.78842
KAUST-03693	CHEN-127	S5A4_batch2	1158904	899730	1290915	0.66254
KAUST-03684	CHEN-227	S5A6_batch2	1258334	938451	1348365	0.78037
KAUST-03661	D-10124	S5A7_batch2	1266049	942196	1351361	0.7915
KAUST-03702	D-10144	S5A8_batch2	1258691	936000	1341686	0.79542
KAUST-05046	D-12004	S5B12_batch2	1305075	964492	1385089	0.80976
KAUST-05137	CHEN-451	S5B1_batch2	1165002	848495	1217975	0.85663
KAUST-05009	D-12128	S5B2_batch2	1261838	920795	1319774	0.85479
KAUST-05015	CHEN-193	S5B4_batch2	1042451	924830	1328857	0.29112
KAUST-03676	CHEN-374	S5B5_batch2	1200048	931937	1336964	0.66196
KAUST-03683	D-12241	S5B7_batch2	1169941	853605	1220645	0.86186
KAUST-03724	D-12337	S5B8_batch2	1242130	914910	1310776	0.82659
KAUST-05097	D-11919	S5B9_batch2	1294907	953277	1369754	0.82029
KAUST-05041	PI-510539	S5C12_batch2	1274435	987096	1418410	0.66619
KAUST-05115	D-11932	S5C1_batch2	1153682	838468	1204273	0.8617
KAUST-05000	CHEN-320	S5C2_batch2	1178759	913082	1309950	0.66943
KAUST-05020	D-11951	S5C4_batch2	1206553	912131	1310683	0.73873
KAUST-03670	CHEN-474	S5C6_batch2	1174202	954549	1372055	0.52611
KAUST-03696	D-12012	S5C7_batch2	1280895	951211	1365187	0.79638
KAUST-05089	PI-510536	S5C9_batch2	1258704	940714	1349852	0.77722
KAUST-05010	CHEN-487	S5D2_batch2	1202547	869688	1248979	0.87758
KAUST-03681	Ames-13747	S5D4_batch2	1255876	912643	1311936	0.8596
KAUST-03699	D-12306	S5D5_batch2	1260660	928888	1332528	0.82195
KAUST-03667	D-11982	S5D7_batch2	1091584	915908	1315925	0.43917
KAUST-05081	Dave-7	S5D9_batch2	1330609	957051	1376908	0.88973
KAUST-05088	PI-510541	S5E10_batch2	1069395	909736	1304337	0.40461
KAUST-05023	D-11947	S5E12_batch2	1148676	903403	1295978	0.62478
KAUST-05110	D-12034	S5E1_batch2	1205870	887184	1272473	0.82714
KAUST-03519	D-12071	S5E2_batch2	1176622	856253	1229036	0.8594
KAUST-03672	CHEN-135	S5E5_batch2	1280430	933479	1340834	0.85172
KAUST-03685	D-11999	S5E6_batch2	1196648	900562	1290444	0.75942
KAUST-03674	CHEN-370	S5E7_batch2	1225104	916823	1314474	0.77526
KAUST-03726	D-12030	S5E9_batch2	1262157	934863	1342808	0.8023
KAUST-05070	Chadmo-13	S5F10_batch2	1246512	905856	1303546	0.85659
KAUST-05024	CHEN-136	S5F12_batch2	1296134	981665	1410523	0.73327
KAUST-05141	CHEN-83	S5F1_batch2	1243643	910178	1306476	0.84145
KAUST-03524	D-12023	S5F2_batch2	1186417	906786	1302127	0.70732
KAUST-03687	PI-614921	S5F5_batch2	1220894	910816	1307776	0.78113
KAUST-03662	PI-614912	S5F6_batch2	1212415	902506	1295724	0.78814
KAUST-05065	Chadmo-8	S5G10_batch2	1345327	978361	1407064	0.85599
KAUST-03496	D-12067	S5G11_batch2	1303941	969055	1393436	0.78912
KAUST-05051	CHEN-463	S5G12_batch2	1227197	952812	1369065	0.65918
KAUST-05129	CHEN-409	S5G1_batch2	1241569	927637	1330806	0.77866
KAUST-03518	CICA-17	S5G2_batch2	1249426	916984	1317278	0.83049
KAUST-05005	D-12189	S5G3_batch2	1246328	911718	1307035	0.84643
KAUST-03689	CHEN-175	S5G5_batch2	1243220	910706	1307377	0.83826
KAUST-03686	CHEN-196	S5G8_batch2	1170835	955358	1372853	0.51612
KAUST-03740	CHEN-201	S5G9_batch2	1018744	959444	1377151	0.14197
KAUST-05098	D-11984	S5H10_batch2	1253535	934450	1341036	0.78479
KAUST-03491	D-12031	S5H11_batch2	1263325	922608	1325978	0.84468
KAUST-05101	D-11898	S5H12_batch2	1251856	934101	1339955	0.78293
KAUST-05133	CHEN-485	S5H1_batch2	1171616	854865	1228535	0.84768
KAUST-03522	CHEN-453	S5H2_batch2	1231618	902042	1294751	0.83924
KAUST-05019	D-12319	S5H3_batch2	1148188	873407	1252746	0.72437
KAUST-03680	D-12011	S5H6_batch2	1226252	916765	1316619	0.774
KAUST-03688	D-10009	S5H8_batch2	1328541	985549	1416427	0.79603
KAUST-03703	CHEN-215	S5H9_batch2	1204374	877664	1260110	0.85426
KAUST-02042	Ames-22159	S662_batch3	1434092	1.00525e+06	1445048	0.97509
KAUST-00255	CO-KA-2179	S666_batch3	1430041	1004790	1444382	0.96738
KAUST-03671	D-12280	S6A10_batch2	1268322	946904	1359506	0.779
KAUST-03514	D-12252	S6A1_batch2	1281010	948178	1360109	0.80798
KAUST-03650	D-11981	S6A2_batch2	1262002	931611	1337912	0.81317
KAUST-03666	PI-614935	S6A6_batch2	1270514	953406	1368624	0.76371
KAUST-03723	D-12026	S6A9_batch2	1304404	967337	1389882	0.79771
KAUST-01173	D-12040	S6B11_batch2	1127675	834570	1194005	0.81546
KAUST-05095	D-12377	S6B14_batch2	1273946	936725	1342841	0.83036
KAUST-03660	D-12305	S6B2_batch2	1267267	952268	1367453	0.7587
KAUST-03655	D-12321	S6B3_batch2	1293452	960302	1377967	0.79765
KAUST-03713	PI-614936	S6C1_batch2	1310768	980714	1409423	0.76988
KAUST-03649	CHEN-176	S6C2_batch2	1268782	940810	1350678	0.80019
KAUST-05027	D-12245	S6C4_batch2	1306334	951738	1367252	0.85339
KAUST-03525	D-12143	S6C6_batch2	1287615	984300	1413631	0.70648
KAUST-03563	D-12058	S6C8_batch2	1209113	956808	1373478	0.60553
KAUST-03571	CHEN-507	S6D14_batch2	1100443	949673	1364113	0.36379
KAUST-03735	CHEN-157	S6D1_batch2	1294814	970341	1393140	0.76744
KAUST-03498	D-12261	S6D2_batch2	1291363	961981	1380430	0.78715
KAUST-03022	C4R-2-35-5-212Ab	S6D4_batch2	1276860	964678	1385459	0.74191
KAUST-05124	CHEN-271	S6D8_batch2	1281256	948659	1360896	0.80681
KAUST-03682	CHEN-308	S6E11_batch2	1213315	910764	1305483	0.7665
KAUST-05094	D-12273	S6E14_batch2	1165638	940659	1349836	0.54983
KAUST-03729	CHEN-254	S6E1_batch2	1286233	988758	1420178	0.68953
KAUST-03733	CHEN-171	S6E4_batch2	1297877	954090	1368068	0.83045
KAUST-03551	D-12199	S6F10_batch2	1293012	963683	1382753	0.78586
KAUST-05099	D-12213	S6F14_batch2	1308540	953056	1367081	0.85861
KAUST-03730	D-12398	S6F1_batch2	1310635	990911	1423980	0.73828
KAUST-05117	D-12204	S6F2_batch2	1290162	965198	1385244	0.77364
KAUST-03728	D-11942	S6F4_batch2	1281841	943474	1352484	0.82728
KAUST-05139	CHEN-236	S6F8_batch2	1275700	959348	1377422	0.75669
KAUST-03697	D-12139	S6G11_batch2	1184492	928208	1331057	0.63618
KAUST-05143	CHEN-428	S6G14_batch2	1299174	948911	1361751	0.84842
KAUST-03739	D-12317	S6G1_batch2	1019326	980062	1408218	0.0917
KAUST-05102	D-12301	S6G2_batch2	1306088	984996	1414596	0.74742
KAUST-03572	D-12281	S6G3_batch2	1288772	984814	1415050	0.70649
KAUST-05119	D-12019	S6G8_batch2	1314209	974584	1398914	0.80038
KAUST-05120	CHEN-343	S6G9_batch2	1294588	974395	1399268	0.75362
KAUST-03734	CHEN-506	S6H10_batch2	1265069	954727	1371314	0.74496
KAUST-03695	D-11995	S6H11_batch2	1227408	942398	1352555	0.69488
KAUST-05064	Chadmo-7	S6H14_batch2	1254875	935371	1345924	0.77823
KAUST-03721	CHEN-211	S6H1_batch2	1288077	960880	1379199	0.78217
KAUST-03509	D-12218	S6H2_batch2	1189744	953316	1368333	0.56968
KAUST-03643	CHEN-488	S6H3_batch2	1061359	790172	1131657	0.79414
KAUST-03637	D-12065	S6H4_batch2	1258620	924638	1327697	0.82862
KAUST-03754	D-12294	S6H7_batch2	1280317	955168	1370228	0.78338
KAUST-05096	D-12028	S6H8_batch2	1281369	949971	1362667	0.80301
KAUST-05796	CHEN-195	S716_batch3	1198750	972487	1396554	0.53355
KAUST-05946	Ames-13729	S736_batch3	1402571	989834	1422912	0.95303
KAUST-01744	D-11903	S740_batch3	1327428	1.00323e+06	1441795	0.73922
KAUST-02286	CHEN-266	S743_batch3	1384388	1000519	1437719	0.87802
KAUST-05960	Ames-13758	S744_batch3	1364917	1.00313e+06	1441960	0.82443
KAUST-03473	PI-587173	S745_batch3	1391932	1.00144e+06	1439594	0.89122
KAUST-03297	Kancolla	S746_batch3	1379582	999972	1436848	0.86892
KAUST-00245	CHEN-457	S747_batch3	1143533	1.0027e+06	1441093	0.32124
KAUST-01632	Ingapirca	S748_batch3	1361608	998468	1434614	0.83261
KAUST-02981	PI-614916	S751_batch3	1370697	1.00273e+06	1441367	0.83889
KAUST-03690	D-12206	S753_batch3	997901	990709	1422960	0.01664
KAUST-03033	Salcedo INIA	S754_batch3	1384658	1.00234e+06	1440545	0.87246
KAUST-01868	D-12200	S755_batch3	892560	1.00216e+06	1439933	-0.25035
KAUST-00603	CHEN-329	S756_batch3	1353239	999482	1436750	0.80902
KAUST-01577	Ames-13759	S757_batch3	1257445	997312	1433181	0.59682
KAUST-03493	D-11933	S7A13_batch2	1343286	988074	1419713	0.82294
KAUST-03645	D-12112	S7A2_batch2	1199665	903481	1299415	0.74806
KAUST-03651	CHEN-402	S7A3_batch2	1184248	861919	1238654	0.85559
KAUST-03517	PI-665273	S7A4_batch2	1219448	928504	1332674	0.71986
KAUST-03516	D-12283	S7A9_batch2	1204763	924578	1327826	0.69482
KAUST-05108	D-11912	S7B4_batch2	1289972	952047	1367753	0.81289
KAUST-05105	D-11966	S7B6_batch2	1237631	937690	1347149	0.73253
KAUST-03520	D-12406	S7C13_batch2	1328836	990015	1422250	0.78388
KAUST-05084	Huariponcho	S7C2_batch2	1331014	947079	1363245	0.92255
KAUST-03506	CHEN-138	S7C4_batch2	1330767	979243	1407249	0.82131
KAUST-03543	CHEN-460	S7C5_batch2	1251641	971286	1396019	0.66007
KAUST-03023	C4R-2-35-5-209Ab	S7D1_batch2	1220242	942829	1354651	0.67362
KAUST-03515	CHEN-454	S7D9_batch2	1233539	940235	1349306	0.717
KAUST-03019	NLB-1-206Ab	S7E1_batch2	1344381	960666	1382602	0.90942
KAUST-03707	PI-614932	S7E4_batch2	1190353	945667	1358243	0.59307
KAUST-05079	S-310	S7E7_batch2	1258836	931736	1340316	0.80058
KAUST-03510	CHEN-122	S7E9_batch2	1222286	910228	1306249	0.78798
KAUST-03494	D-12259	S7F10_batch2	1235430	901539	1293632	0.85156
KAUST-03511	D-12133	S7F1_batch2	1355185	962492	1384743	0.93
KAUST-05104	D-12009	S7F3_batch2	1311635	979243	1406279	0.77837
KAUST-03644	CHEN-318	S7F4_batch2	1167788	912554	1309202	0.64348
KAUST-03558	D-11929	S7F6_batch2	1098083	900580	1293656	0.50245
KAUST-03499	CHEN-202	S7F9_batch2	1230134	906910	1299188	0.82397
KAUST-05069	Chadmo-12	S7G10_batch2	1250443	923703	1324596	0.81503
KAUST-03673	CHEN-307	S7G13_batch2	1330833	991193	1424580	0.78369
KAUST-05073	Dave-2	S7G9_batch2	1155810	930859	1336425	0.55466
KAUST-03664	D-12269	S7H13_batch2	1296593	986808	1418142	0.7182
KAUST-03646	PI-614907	S7H3_batch2	1286342	951856	1368225	0.80334
KAUST-03507	D-12425	S7H4_batch2	1221427	897526	1291186	0.82279
KAUST-05078	BET-3	S7H9_batch2	1239411	917864	1317456	0.80469
KAUST-03016	ICBA-Q2	S839_batch3	1421581	1003550	1442536	0.95226
KAUST-00702	PI-665276	S847_batch3	1131176	1.00198e+06	1439958	0.29498
KAUST-01712	Ames-22153	S870_batch3	1431107	1.00412e+06	1443436	0.97194
KAUST-02504	Ames-22156	S871_batch3	1434736	1.00556e+06	1445467	0.97561
KAUST-01692	Cauquenes	S873_batch3	1373509	1.00132e+06	1439186	0.85001
KAUST-02872	BEW-2-A	S877_batch3	1380150	999714	1436903	0.87019
KAUST-05423	PI-677096	S887_batch3	1433277	1004558	1444081	0.97542
KAUST-03548	D-12025	S8A2_batch2	1299102	943683	1355771	0.86248
KAUST-03550	CHEN-363	S8A3_batch2	1264894	935637	1341555	0.81114
KAUST-05028	CHEN-262	S8A4_batch2	1127415	900542	1293122	0.5779
KAUST-05121	CHEN-286	S8B14_batch2	1240921	910289	1306562	0.83435
KAUST-03490	CHEN-369	S8B2_batch2	1357431	975300	1403018	0.89342
KAUST-03553	D-12147	S8B3_batch2	1286756	948453	1360135	0.82176
KAUST-03535	CHEN-143	S8B4_batch2	1320477	978392	1405838	0.8003
KAUST-05131	CHEN-472	S8C1_batch2	1169917	951435	1366738	0.52608
KAUST-03501	CHEN-436	S8C2_batch2	1347924	957252	1377610	0.92938
KAUST-03555	PI-665278	S8C3_batch2	1241061	963839	1384736	0.65865
KAUST-03529	CHEN-385	S8C4_batch2	1323844	982661	1412294	0.79413
KAUST-03746	D-12148	S8C5_batch2	1286258	962845	1383574	0.7687
KAUST-03633	D-12047	S8D12_batch2	1291234	913347	1315430	0.93982
KAUST-05118	D-12089	S8D1_batch2	1178756	959389	1378312	0.52365
KAUST-03512	CHEN-190	S8D2_batch2	1260570	979136	1406766	0.65812
KAUST-03560	D-10126	S8D3_batch2	1186536	867730	1246558	0.84156
KAUST-03534	CHEN-251	S8D4_batch2	1338964	982096	1411376	0.83132
KAUST-03557	D-12249	S8D5_batch2	1232550	922765	1325095	0.76998
KAUST-03659	CHEN-495	S8E12_batch2	1129442	921162	1321644	0.52007
KAUST-05107	D-12078	S8E1_batch2	1261945	979935	1409256	0.65687
KAUST-05138	CHEN-395	S8E2_batch2	1244671	932268	1336612	0.77262
KAUST-05106	D-11975	S8E3_batch2	1231406	908764	1303924	0.81648
KAUST-03566	CHEN-242	S8E4_batch2	1253136	944903	1358999	0.74435
KAUST-03654	D-12033	S8F12_batch2	1337298	952377	1370631	0.9203
KAUST-03573	PI-614931	S8F14_batch2	1299384	952371	1367746	0.83542
KAUST-05109	D-12130	S8F1_batch2	1314860	935152	1346016	0.92417
KAUST-05122	CHEN-468	S8F2_batch2	1240177	952358	1367895	0.69264
KAUST-05111	D-12376	S8F3_batch2	1268562	932044	1339227	0.82645
KAUST-03540	D-12171	S8F4_batch2	1246514	961412	1381659	0.67842
KAUST-03632	D-12244	S8G12_batch2	1203805	966971	1390006	0.55985
KAUST-03638	D-12083	S8G14_batch2	1331707	983482	1413343	0.81009
KAUST-05123	CHEN-481	S8G1_batch2	1275376	953166	1368086	0.77656
KAUST-05128	CHEN-372	S8G2_batch2	1225282	905828	1300536	0.80934
KAUST-03545	D-12164	S8G3_batch2	1129273	830438	1190957	0.8289
KAUST-03765	D-12422	S8G5_batch2	1197171	905222	1297344	0.74454
KAUST-05130	CHEN-386	S8H1_batch2	1188505	977240	1403805	0.49527
KAUST-05113	D-12039	S8H2_batch2	1136884	963221	1383486	0.41322
KAUST-03559	CHEN-351	S8H3_batch2	1197753	909066	1304933	0.72925
KAUST-03544	CHEN-403	S8H4_batch2	956589	762288	1093074	0.58739
KAUST-05047	D-12072	S8H5_batch2	845069	620362	888207	0.83894

## Sheet: Table S3
Supplementary Table 3. Annotated compounds in seed, leaf and root tissue.
														KATA1A4_RH5	KATA1B10RG5	KATA1E7_RF5	KATA2F9_RC5	KATA2G7_RA5	KATA3A1_RA5	KATRC10	S10_batch3	S107_batch3	S108_batch3	S109_batch3	S11_batch3	S111_batch3	S112_batch3	S113_batch3	S114_batch3	S115_batch3	S116_batch3	S117_batch3	S118_batch3	S161_batch3	S167_batch3	S173_batch3	S18_batch3	S185_batch3	S187_batch3	S19_batch3	S192_batch3	S193_batch3	S1A10_batch1	S1A2_batch1	S1A3_batch1	S1A3_batch2	S1A4_batch2	S1A5_batch1	S1A6_batch1
							Tissue	Compound	Class	Subclass	RT_mz	CV	GWAS_significant	Bitter	Sweet	Sweet	Bitter	Bitter	Bitter	Sweet	Bitter	Sweet	Sweet	Sweet	Bitter	Sweet	Bitter	Bitter	Bitter	Sweet	Sweet	Sweet	Sweet	Bitter	Bitter	Bitter	Sweet	Sweet	Bitter	Bitter	Sweet	Sweet	Bitter	Bitter	Sweet	Sweet	Bitter	Bitter	Sweet
						1	Seeds	Methionine_Seeds	Amino acids	0	1.15_150.058	92.208	No_association	0.456015	-0.771515	1.76482	0.222275	0.63041	-0.23585	-0.398844	1.22729	0.389385	-0.370383	0.775008	0.743589	-0.756611	0.643929	-0.65895	-0.174382	1.10884	0.0878635	0.68726	0.392893	0.27054	-1.64854	1.27835	-0.583838	0.0843678	-0.324824	0.497197	-0.346978	-3.28196	0.144218	1.44153	-0.0653523	0.119096	1.56842	0.476815	-0.747158
						2	Seeds	Lysine_Seeds	Amino acids	0	0.54_147.106	93.7571	No_association	1.33969	-0.150947	-3.70287	0.29889	-0.0275408	-1.51321	-0.591714	-0.0803651	-1.01189	0.317319	0.443665	-0.858307	-0.415602	-1.05251	-1.26265	0.629542	-0.632055	-0.851854	0.489117	0.878349	1.06393	-1.16706	-3.85632	-0.106646	-0.349506	-2.05603	0.591356	-0.730564	-0.424621	0.192366	1.34415	0.150106	0.488733	-0.119889	0.514659	0.322993
						3	Seeds	Phenylalanine_Seeds	Amino acids	0	3.18_166.109	88.8746	No_association	0.81343	-0.685733	-1.65875	1.66888	0.0533725	-1.40442	0.294764	0.625835	0.304139	-0.0313478	0.809342	-0.294057	-1.49934	0.16426	0.341462	-0.126686	-0.836102	0.342159	1.02191	1.34892	1.57655	-2.31339	-2.2629	-1.00402	-0.431956	0.319251	0.0946525	-1.12215	-2.39515	-0.0922965	1.52469	0.777607	0.582109	-0.293458	1.02005	0.970488
						4	Seeds	Tryptophan_Seeds	Amino acids	0	4.22_205.107	79.2541	No_association	1.85853	-1.54504	-1.16415	1.28079	1.60315	0.0970988	0.355461	-0.676758	-0.66887	1.1903	-0.221662	0.160453	0.230231	1.43105	0.00550672	-0.0963376	-0.579188	0.0138098	0.873801	0.550172	0.28307	0.980456	-0.993928	-2.36812	1.18482	-1.47736	1.28848	-1.41664	-1.93761	0.541339	-1.12346	2.13694	0.307906	-0.346793	1.50773	1.01855
						5	Seeds	Arginine_Seeds	Amino acids	0	0.77_175.119	97.0498	No_association	0.38148	-1.35164	-0.332669	-0.208852	-0.191497	-0.893888	0.689048	-0.820553	-0.348346	-0.483187	0.380631	-0.345955	-1.12726	-0.510471	-0.79646	0.741382	0.422631	-0.899672	0.974042	-0.489673	1.09305	-0.804058	-1.00068	0.655576	-0.199674	-0.894251	1.0569	-0.727472	-2.49137	-0.2124	-0.642814	0.0171051	0.72662	-0.617441	0.895357	-0.230536
						6	Seeds	Aspartate_Seeds	Amino acids	0	0.69_134.081	92.7992	No_association	-0.360254	-2.56238	-0.989185	0.11856	0.179129	-1.1985	1.2591	-0.126093	-1.3752	-0.996051	0.078335	-1.12519	0.115168	-0.0230166	-1.17829	0.452553	-0.259346	0.965517	0.198532	0.766792	-0.254766	-1.24978	-0.873163	-0.0581364	-0.15016	-1.28022	0.65137	-1.94512	-0.609588	0.0500538	-1.28741	0.207967	0.712314	-0.754168	0.651793	0.789012
						7	Seeds	Glutamate_Seeds	Amino acids	0	0.63_148.054	66.141	No_association	0.334299	-1.80507	0.522295	0.59715	1.32329	0.136238	1.88763	-0.0488354	0.864301	0.26734	0.372824	-0.909599	-1.1944	0.0288925	0.453759	1.08371	-0.362651	-0.551119	-0.0984983	1.05274	0.329481	-1.14955	-0.1298	-1.17972	1.36091	-0.31338	2.38939	0.415537	-0.856871	-1.89863	-0.243801	0.411158	0.383505	-1.7761	1.84704	0.108331
						8	Seeds	Histidine_Seeds	Amino acids	0	0.65_156.041	69.3525	No_association	1.18442	-2.19566	-1.14006	1.35304	1.53587	-0.867047	1.74996	-0.0848001	0.401363	-0.386084	0.840326	-0.0992974	-3.7181	0.495076	0.190824	1.53373	0.0640766	-0.0355194	-0.202475	0.55075	-1.36	-0.199312	-0.244414	-2.09428	1.28131	0.0530367	-0.297917	-0.484193	-2.95424	-0.161142	-0.277898	0.446441	1.25771	0.0620151	0.665389	0.208479
						9	Seeds	Proline_Seeds	Amino acids	0	0.68_116.045	69.0892	No_association	1.83003	-1.53128	-1.10948	0.396772	0.584879	-2.20266	0.406551	-1.36157	-2.17972	0.364264	-0.12725	-1.08852	-0.615885	0.350281	-0.490785	-0.302572	0.309847	0.532081	1.00716	1.14693	0.990393	-2.05335	-0.971137	-1.07255	0.975484	-2.47821	1.01284	-1.74541	-3.57363	-0.368855	-0.9262	0.144779	0.835737	0.333777	0.936672	0.792038
						10	Seeds	Serine_Seeds	Amino acids	0	0.5_106.004	69.4424	No_association	-1.04775	-0.896021	-0.562605	-0.371187	0.495912	-1.29027	1.64485	-0.861083	-1.38215	-1.97825	0.814284	-0.56198	0.197461	0.779044	0.379056	0.787789	-0.0843962	0.935489	-1.00235	0.422281	-0.877812	-1.31335	-0.0888578	-0.985601	0.137503	-1.68124	1.27796	-0.23401	-3.02403	-0.760026	-1.14719	0.568038	-0.978723	-0.718554	0.754002	-0.576073
Class	Tissue	mean_CV	sd_CV			11	Seeds	Threonine_Seeds	Amino acids	0	0.65_120.09	64.0025	No_association	1.3533	-1.59958	-2.02063	0.916159	1.22419	-1.51462	1.12965	-1.08027	-1.55824	-0.351223	1.47871	-1.67283	-1.55081	0.563246	-0.761383	1.24837	-0.0717981	0.915561	0.400305	1.44828	-0.663905	-2.34721	-1.54599	-1.63553	0.880797	-2.75568	0.52023	-1.68547	-2.78043	-0.679401	-0.39144	0.292824	0.982859	-0.080599	0.98916	0.903907
Amino acids	Leaves	22.6096	26.5932			12	Seeds	Tyrosine_Seeds	Amino acids	0	1.91_182.067	89.2623	No_association	1.40518	1.58151	-0.642195	-0.653828	1.85984	-0.994974	-0.668943	0.146197	-0.741164	-1.26429	1.67481	2.38552	-0.187453	-0.0991577	-0.779946	-0.720698	0.496471	1.03958	0.415066	-0.390606	-0.62674	-1.70671	-1.88726	2.71964	0.199063	-1.5075	-0.314834	1.64851	-0.427837	-0.479168	0.955287	1.90937	-0.414113	-0.518251	-0.77117	-0.116535
Amino acids	Roots	51.7158	4.18134			13	Seeds	Bidecarboxy-bidehydro-iso-amaranthin.3_Seeds	Betalains_putative	Betacyanins	5.73_635.208	73.64	No_association	0.258438	-1.04118	-0.690804	0.939225	-0.451369	-0.12677	-0.16163	-0.379199	-0.0473809	-0.464576	0.199908	-1.69571	0.334717	-0.793544	-0.553312	0.618767	0.478976	0.648307	0.095957	-0.309941	0.0128059	-0.625109	-0.0804278	1.24439	-0.461778	-0.128004	0.576557	-0.46754	-1.92611	-0.0473621	-0.502722	-2.08583	-0.746025	1.06718	0.129932	-0.237948
Amino acids	Seeds	85.1025	14.4015			14	Seeds	Bidecarboxy-dehydro-iso-amaranthin.1_Seeds	Betalains_putative	Betacyanins	7.28_637.357	77.9605	No_association	0.610661	-0.582562	-1.29714	0.389008	0.485531	-0.430663	0.567359	-0.83222	-1.05025	0.450902	-0.00404997	-0.96111	0.171002	-0.665907	-0.328717	0.195462	-0.782551	0.28699	-0.0598431	1.4661	1.16312	-0.388323	0.46162	-0.364726	-0.232634	-0.60771	2.74093	-1.21635	-1.91262	-0.143185	-0.174236	0.717918	0.711241	-0.442131	1.56221	0.753478
Betalains	Leaves	42.2443	26.0001			15	Seeds	Bidecarboxy-bidehydro-iso-amaranthin.6_Seeds	Betalains_putative	Betacyanins	10.54_635.415	62.1122	No_association	-1.14356	-0.0197842	-0.69037	-0.487998	0.397418	-0.254434	-0.211065	-0.157497	-0.738555	0.0380974	0.47389	-0.510646	0.540815	0.801382	0.41635	-0.63116	0.755903	0.89443	0.572237	-0.00971878	-3.56596	-0.323773	-0.311742	-3.83127	-0.148038	-0.578938	0.973095	0.498666	-3.34161	0.913938	0.750251	0.297565	0.109652	0.047607	1.43731	-0.331683
Betalains	Roots	67.1019	22.7422			16	Seeds	17-Decarboxy-betanin.6_Seeds	Betalains_putative	Betacyanins	7.47_507.332	72.2385	No_association	-0.0777578	-1.20475	-1.98289	1.32917	0.549152	-1.24305	0.00354335	-1.37633	-1.5809	0.0482723	-0.396575	-1.47542	-0.785221	-0.577766	0.0762298	-0.418528	0.799217	1.60271	-0.435118	0.691383	-0.164585	-1.42337	-0.936921	-0.446902	-0.0195324	-1.3887	0.842628	-2.49729	-0.410989	1.09802	-0.497447	1.11702	1.69077	-0.88212	0.125201	0.423538
Betalains	Seeds	75.2525	21.6353			17	Seeds	Bidecarboxy-bidehydro-iso-amaranthin.1_Seeds	Betalains	Betacyanins	0.65_118.086	63.8679	No_association	1.342	-1.63369	-2.04574	0.964928	1.1519	-1.42492	1.08464	-1.13397	-1.55883	-0.347426	1.53186	-1.70804	-1.69577	0.697157	-0.664706	1.11847	-0.0512543	0.858207	0.325148	1.40009	-0.500595	-2.33917	-1.65085	-1.70867	0.956069	-2.80682	0.621615	-1.837	-2.80879	-0.574029	-0.325506	0.237602	0.943693	-0.124924	0.927163	0.858366
Dipeptides	Leaves	32.7738	27.3085			18	Seeds	Dimeric-betain.2_Seeds	Betalains	Betacyanins	0.74_118.086	65.1254	No_association	0.906829	-1.54119	-0.417744	0.764485	2.21244	-1.11204	-0.0983316	-0.546332	0.447492	-0.347946	1.56013	-1.00299	-1.56077	0.551345	-0.25958	1.02068	-0.504608	0.515359	0.0329902	0.541268	1.64255	-0.474605	-1.36594	-1.90405	0.496628	-1.87146	2.66195	-1.4486	-2.26996	-1.00869	0.447711	-1.1122	0.385548	-0.374018	1.79393	0.156193
Dipeptides	Roots	58.0263	16.523			19	Seeds	Proline-betaine.1_Seeds	Betalains	Betacyanins	0.59_116.07	74.7703	GWAS_sig	0.351025	-0.91662	-0.369094	0.211754	-0.536985	-1.6341	-0.77243	-0.630357	-3.86455	-0.189363	0.652352	-0.86128	-0.0495393	-0.0873851	-1.25537	0.674497	0.754536	-0.132127	0.916971	0.036173	0.409834	-0.906055	-1.48212	1.02772	-0.0201165	-1.00718	0.35181	-0.98899	-2.87658	0.114637	-2.6135	-0.323468	0.653644	-0.743358	0.938811	-0.17119
Dipeptides	Seeds	86.2407	35.601			20	Seeds	Miraxanthin-V (dopamine-bx)_Seeds	Betalains_putative	Betaxanthins	9.15_347.221	76.4929	No_association	0.00543669	-0.950616	-1.59074	1.15634	0.0346718	-1.1276	-0.514501	-1.08846	-1.24304	-0.409933	-0.293704	-1.27881	-0.157598	-0.465736	0.0452517	-0.873706	0.898937	1.82906	-0.472459	0.243636	-0.578133	-0.910202	-1.59754	-0.278214	-0.219997	-1.14233	0.331229	-2.32797	-0.363927	1.27177	-0.0010599	1.26446	1.50468	-1.20788	0.101493	-0.414626
Flavonoids	Leaves	30.5065	28.1184			21	Seeds	Iso-miraxanthin-V-isomer.1_Seeds	Betalains_putative	Betaxanthins	7.21_347.221	59.4582	No_association	1.36127	-1.16803	-1.55138	1.14426	1.36142	-1.31772	0.837692	-0.308266	-0.438258	-0.217417	0.567099	-0.262324	0.0973885	-0.259092	-0.682327	-0.126192	-0.739547	0.368673	0.00761532	0.802943	-0.747276	-0.259791	-0.526847	-0.465157	0.858541	-0.373374	0.553752	-1.20353	-3.24857	0.0227961	0.00639104	1.09833	0.468868	-0.182362	0.242049	0.217091
Flavonoids	Roots	90.8818	34.1216			22	Seeds	Miraxanthin-V-isomer.2_Seeds	Betalains_putative	Betaxanthins	7.84_347.221	78.0692	No_association	1.05689	-0.659886	-1.2167	0.308317	0.404813	-1.37074	0.096784	-0.0769589	-0.865829	-0.302221	0.203866	-0.759762	0.240909	-0.464501	-0.661553	-0.581148	-0.185773	0.361715	0.120001	0.214603	-0.851555	-0.684647	-0.306967	-0.216992	0.298266	-0.703208	0.303387	-1.75366	-2.38294	0.336503	0.102956	0.969084	0.610266	-0.212719	0.0751709	0.0273912
Flavonoids	Seeds	85.9024	57.495			23	Seeds	Iso-indicaxanthin (proline-iso-bx).1_Seeds	Betalains_putative	Betaxanthins	6_309.06	73.3672	No_association	1.03643	-4.68083	-4.35878	-1.13299	0.872419	-1.20537	1.01645	-2.63504	-0.329422	0.281657	-0.236294	-7.5379	-0.659806	0.661695	0.54524	0.324403	-0.452853	0.690628	-0.322655	0.91108	-0.932497	-7.5379	-7.5379	-7.5379	0.922519	-2.90352	0.677149	-0.782291	-3.78999	-3.86598	0.616384	0.114578	0.827013	-7.5379	0.901891	0.446187
Lipids	Seeds	66.5931	19.4348			24	Seeds	2,17-Bidecarboxy-2,3-dehydro-neobetanin.2_Seeds	Betalains_putative	Betacyanins	7.84_459.311	73.206	No_association	1.01005	-0.573676	-1.18223	0.398838	0.324039	-1.32731	0.153467	-0.0616035	-1.43051	-0.277357	0.174248	-0.745502	0.369544	-0.462495	-0.622116	-0.559089	-0.251219	0.399235	0.269492	0.154941	-0.786652	-1.1081	-0.454474	-0.137933	0.235585	-1.14835	0.294165	-1.68028	-2.66923	0.213943	0.144889	0.931227	0.57394	-0.402081	0.033129	-0.0851807
Saponins	Leaves	65.4196	33.1116			25	Seeds	2,17-Bidecarboxy-2,3-dehydro-neobetanin.4_Seeds	Betalains_putative	Betacyanins	8.04_459.311	73.4723	No_association	0.894308	-0.551913	-1.10859	0.24739	0.157388	-1.28221	0.360397	-0.0169478	-2.15941	-0.353257	0.346392	-0.758204	0.489583	-0.555486	-0.620134	-0.622399	-0.204357	0.497849	0.200011	0.188477	-0.652827	-1.4191	-0.444526	0.0648196	0.107783	-1.72067	0.188372	-1.54111	-2.46031	0.211267	0.195253	0.783408	0.299239	-0.515488	0.1889	-0.331555
Saponins	Roots	78.7479	41.8062			26	Seeds	Bidecarboxy-dehydro-iso-amaranthin.2_Seeds	Betalains_putative	Betacyanins	7.46_637.395	78.4838	GWAS_sig	0.810514	-2.36646	-2.41489	1.02039	0.485216	-1.75407	0.18271	-1.44481	-2.89801	-0.113316	1.67843	-1.22392	-2.2357	0.811171	-0.194072	0.568443	-0.124528	-0.651851	0.133431	0.230847	-3.43025	-0.550641	-3.36134	-7.74363	0.231801	-3.47157	-0.200894	0.373067	-3.27962	0.833498	-0.308329	0.267941	0.377679	-1.6003	-0.156735	-0.0998116
Saponins	Seeds	78.2925	53.9448			27	Seeds	Neobetanin-decarboxylated_Seeds	Betalains_putative	Betacyanins	7.93_507.295	74.0187	GWAS_sig	2.11965	-0.686403	-1.4836	0.750001	0.488735	-0.842945	0.360662	-0.542072	-2.04949	-0.268971	0.00651754	-0.828932	0.401891	-1.22758	-0.346731	0.695602	-0.813447	0.129917	-0.361161	0.865884	-0.172891	-0.776884	-0.388945	-0.255482	0.909574	-1.25696	2.49135	-1.58359	-3.01415	0.00401409	-0.131235	1.10478	1.28675	-1.09824	1.03752	0.0761982
						28	Seeds	Neobetanin.1_Seeds	Betalains_putative	Betacyanins	7.21_549.29	56.1388	No_association	0.66812	-1.51469	-1.96874	1.67926	0.543338	-1.67227	0.354087	-1.83071	-0.782544	-0.781614	0.0279753	-0.465895	-0.125554	0.912385	-0.31547	-0.277019	-0.275119	0.752292	-0.829486	0.71154	0.351901	-0.984228	-1.48231	-0.745092	0.264116	-1.27733	0.557996	-1.25923	-2.81721	-0.174315	-0.572219	0.926215	1.26418	-0.126283	0.468253	-0.0467729
						29	Seeds	17-Decarboxy-betanin.3_Seeds	Betalains_putative	Betacyanins	7.57_507.296	70.2821	No_association	0.54745	-1.06309	-1.29209	-0.763557	0.3559	0.45521	1.01357	0.314357	-1.09887	0.298816	0.735147	-0.41325	0.128611	-0.900835	-0.504079	-0.823462	0.605983	-0.0896656	1.05406	0.830671	-0.951423	-0.733622	-0.960857	-0.306864	0.369873	-0.827007	0.613016	-1.29887	-2.77273	0.554776	0.157388	0.965989	0.171469	-0.932263	0.426287	0.241516
						30	Seeds	2,17-Bidecarboxy-2,3-dehydro-neobetanin.7_Seeds	Betalains_putative	Betacyanins	8.04_459.277	63.8891	No_association	0.813825	-0.743391	-1.08881	0.389562	0.551034	-1.18471	0.784102	-0.149342	-1.11848	-0.0668474	0.420343	-0.754626	0.399628	-0.675123	-0.487173	-0.601665	-0.0807933	0.213894	0.335933	0.538985	-0.338289	-0.880391	-0.190673	0.352106	0.371708	-0.936174	0.838906	-1.6314	-2.40312	0.0362865	-0.53423	0.808607	0.425809	-0.34572	0.855544	-0.0618403
						31	Seeds	Bidecarboxy-dehydro-iso-betanin.3_Seeds	Betalains_putative	Betacyanins	7.28_461.256	70.3839	No_association	0.989582	-0.498783	-0.778532	1.0273	0.782199	-1.02343	0.435285	0.437595	-1.18883	0.533335	-0.0234387	0.514848	0.251436	-0.606361	-0.316801	-0.267921	-0.869301	-0.540539	0.190713	0.667002	-2.42894	0.141457	-0.996618	0.806271	0.916454	-0.664991	0.420817	-0.586483	-3.13515	-0.679824	-0.1026	1.36493	-0.0807952	-1.06071	0.017813	0.307331
						32	Seeds	2,17-Bidecarboxy-2,3-dehydro-neobetanin.1_Seeds	Betalains_putative	Betacyanins	7.84_459.277	67.2637	No_association	0.612961	-0.510051	-1.17047	0.224494	0.112605	-1.38376	0.0388303	0.236114	-2.13637	-0.263967	0.0816009	-0.586293	0.503245	-0.126262	0.00997279	-0.433791	-0.391001	0.268211	0.040102	-0.590038	-0.871547	-1.54563	-0.574471	0.312863	-0.0770204	-1.62703	-0.34564	-0.765867	-2.10725	0.464132	0.367571	0.934888	0.0848007	-0.824454	0.266999	-0.370778
						33	Seeds	15-Decarboxy-betanin.2_Seeds	Betalains_putative	Betacyanins	8.45_507.296	80.0833	No_association	0.199576	-0.825757	-2.25818	-0.221352	-0.407238	0.583024	1.41084	0.0833614	-1.81641	-0.602217	0.646936	-1.46806	0.974965	-1.38397	-1.21048	-1.5395	0.984086	0.40408	0.90616	0.121045	-0.470615	-1.46567	-1.25985	-0.879973	0.17029	-0.946741	0.589924	-2.10875	-1.04481	0.998612	-0.232062	0.987265	0.827967	-0.957579	-0.163929	-0.426778
						34	Seeds	17-Decarboxy-isobetanin.1_Seeds	Betalains_putative	Betacyanins	7.79_507.295	76.3742	GWAS_sig	0.615056	-1.6666	-1.39805	0.307538	0.745107	-2.34654	0.402862	-0.130639	-0.741218	0.77591	0.422802	-3.16902	-1.09376	-0.313131	0.593824	-0.930604	0.206767	0.0124416	0.355372	1.46561	0.328103	0.808979	-8.44092	-0.371758	1.1009	-0.253508	1.42889	-1.1773	-8.44092	-1.197	0.184443	0.673358	0.890874	-1.37272	1.18977	0.623307
						35	Seeds	2,17-Bidecarboxy-2,3-dehydro-neobetanin.3_Seeds	Betalains_putative	Betacyanins	7.84_459.345	55.5287	No_association	0.394944	0.131861	-2.14631	0.135193	0.401579	-0.871722	-0.00605248	0.0367173	-2.06731	-0.0192045	0.706678	-0.626687	0.50389	-1.94146	-0.905479	-0.711897	0.00370328	0.265194	0.771	0.143249	-1.26194	-1.65783	-0.101052	0.237199	0.0698319	-1.34505	-0.791815	-0.985308	-1.1989	0.189284	-2.1012	0.999484	0.380336	-0.462787	-0.305652	-0.0519758
						36	Seeds	2,17-Bidecarboxy-2,3-dehydro-neobetanin.5_Seeds	Betalains_putative	Betacyanins	8.03_459.345	56.9973	No_association	0.550225	-1.38732	-0.204288	-0.542974	-0.0888786	-0.79339	0.268496	0.0204221	-1.60137	-0.42954	0.554503	-0.00716637	0.658811	-0.622807	-1.47059	-1.43078	0.339386	0.572455	0.595711	0.173452	-0.114034	-1.34798	-0.57314	-0.412922	0.086763	-1.5079	-1.50801	-1.2643	-0.302199	0.802971	-1.23996	0.847638	-0.928084	-0.384695	0.038876	-0.118243
						37	Seeds	2,15,17-Tridecarboxy-bidehydro-amaranthin.1_Seeds	Betalains_putative	Betacyanins	6.71_591.205	75.2148	No_association	-0.769094	-1.41034	-0.379509	-0.132078	1.15347	0.116677	0.893906	-0.194737	-0.489679	-0.294547	0.217126	-0.598855	-0.565597	0.191401	1.141	1.43747	-0.451722	0.612699	-0.80666	1.89745	1.5302	0.975164	0.134001	-2.05079	0.00986651	0.890965	1.69958	-0.525635	-8.65427	-0.840455	0.385769	0.290929	0.0312926	0.54594	1.27732	0.0304927
						38	Seeds	Bidecarboxy-bidehydro-iso-amaranthin.4_Seeds	Betalains_putative	Betacyanins	8.51_635.379	62.0312	No_association	1.46284	-1.85449	-1.24879	0.0500164	0.514084	-0.982426	1.02863	-0.446921	-2.18324	0.856995	0.451988	-0.539292	-1.81372	0.389146	0.178468	0.399577	0.16549	0.17563	-0.211534	1.26902	-2.10936	-1.44492	-1.11092	-3.18822	1.20327	-2.10016	0.330668	0.391244	-2.80753	0.39121	0.815766	0.941733	0.911836	-0.881578	0.433574	1.21698
						39	Seeds	Bidecarboxy-bidehydro-iso-amaranthin.2_Seeds	Betalains_putative	Betacyanins	5.6_635.208	68.3962	No_association	0.404735	-0.998276	-0.638121	0.790213	-0.319301	-0.151807	-0.123592	-0.439061	0.12635	-0.316473	0.288148	-1.51701	0.36181	-1.34324	-0.677061	0.462122	0.477459	0.661003	0.193617	-0.0909685	0.0662349	-0.51058	-0.0197911	1.40828	-0.403048	0.0523819	0.501091	-0.402181	-1.54391	-0.013991	-0.28814	-2.06764	-0.460019	0.959877	-0.129744	-0.11349
						40	Seeds	Bidecarboxy-dehydro-amaranthin_Seeds	Betalains_putative	Betacyanins	7.12_637.395	59.5665	GWAS_sig	1.31502	-2.2446	-1.30873	0.500895	1.11395	-1.80782	0.822102	-1.487	-1.41158	0.715434	0.376745	-3.70885	-1.62549	0.572836	0.471218	0.336376	-0.621122	0.0753041	-0.0552626	1.01982	-0.500389	-0.54545	-0.424521	-4.19138	1.4191	-1.44449	0.654578	-0.0232489	-7.9998	0.700583	0.422191	0.550156	0.933212	-0.795939	0.471253	0.418186
						41	Seeds	2,15,17-Tridecarboxy-bidehydro-amaranthin.2_Seeds	Betalains_putative	Betacyanins	6.89_591.204	77.545	No_association	-0.863663	-0.822311	-0.35598	-0.356223	1.06142	-0.0588355	0.922249	-0.345171	-0.647648	-0.0228849	0.125828	-0.822013	-0.261855	-0.00302578	1.29345	1.47181	-0.0360179	0.351591	-0.946661	1.73418	1.50117	1.35754	0.15435	-2.91464	-0.201342	0.975569	1.70123	-0.410955	-9.01627	-0.88446	0.493488	0.267889	-0.554723	0.507605	1.47694	0.162637
						42	Seeds	Decarboxy-dehydro-iso-amaranthin.1_Seeds	Betalains_putative	Betacyanins	6.42_681.345	79.6195	No_association	1.34123	-0.238459	0.132984	1.24775	0.126857	-0.152194	-0.869826	0.953088	-0.890631	0.301153	-0.799733	1.18389	-0.954467	-1.3087	-0.686303	1.08136	-0.836983	-1.13697	-0.251551	-0.55087	-1.95289	-0.511863	-0.581933	2.01805	1.05726	-0.270006	-0.627273	-0.1043	-0.521529	-1.29547	-1.87575	0.359239	-0.276997	-0.831433	-0.465814	0.605981
						43	Seeds	Decarboxy-dehydro-iso-amaranthin.2_Seeds	Betalains_putative	Betacyanins	7.31_681.166	63.7146	No_association	-0.560467	0.968959	-0.226945	0.609761	-0.805546	-4.89682	-0.129853	1.04222	0.861245	-1.30631	0.802615	0.28692	0.762157	0.535596	-0.188913	-1.68722	0.902287	0.431469	1.13832	-1.53845	-0.0801006	-0.166555	-0.178014	0.379278	-0.992387	0.801898	-1.35384	-0.0255319	-2.49125	0.396983	-1.09441	0.329118	-0.0172432	-0.085231	-1.02696	-1.1478
						44	Seeds	2-15-17-tridecarboxy-bidehydro-amaranthin_Seeds	Betalains_putative	Betacyanins	7.22_591.204	100.863	No_association	-3.92616	-2.57673	-1.52723	-7.86233	0.80206	-0.297551	0.743607	-1.50915	-1.88022	-0.606001	-0.0429576	-1.38421	-4.07486	-0.212561	0.904536	1.08321	-0.496042	0.467062	-7.86233	1.47317	1.31638	1.13654	0.0969917	-7.86233	-2.44902	1.02923	1.37418	-1.22668	-7.86233	-2.10435	0.0406291	-0.225967	-1.26263	0.358049	1.10101	-0.311801
						45	Seeds	Neo-amaranthin_Seeds	Betalains_putative	Betacyanins	7.71_725.374	67.1354	GWAS_sig	0.768231	-0.379679	-0.270314	-0.393171	1.38866	-2.16466	0.0893455	0.504201	-0.503516	-4.04042	0.0220962	0.431705	0.429718	-0.0965903	-0.363688	-0.292245	-0.884091	1.19939	0.21066	-3.27877	-0.00688856	-0.271001	0.692885	-0.587028	0.307383	0.377651	-2.10818	-1.11987	-2.04375	0.171473	-0.645118	0.382384	2.09022	0.487157	-3.03805	-0.843235
						46	Seeds	Bidecarboxy-bidehydro-iso-amaranthin.5_Seeds	Betalains_putative	Betacyanins	8.66_635.379	91.5571	No_association	-1.62162	-0.654066	-2.94756	1.27904	0.527306	-0.1753	0.0832939	0.909201	0.749945	-0.488499	0.249564	-1.16051	-2.32471	-0.527723	-0.127127	0.574769	0.529425	-0.609225	-0.435174	0.00344699	-7.66169	-1.24666	-2.90221	-3.59629	-0.602469	-2.61061	-0.738943	-0.606998	-7.66169	0.215919	-0.0851212	0.845682	0.0597899	1.23235	0.642769	-0.541526
						47	Seeds	17-Decarboxy-betanin.4_Seeds	Betalains_putative	Betacyanins	6.06_683.229	61.3793	No_association	0.362212	-1.49706	-1.18495	1.51731	-0.635042	-0.219249	0.328964	-1.35284	-0.686494	0.375186	2.79725	-1.34724	-0.637716	0.0987555	0.566109	0.860647	0.551801	1.33947	0.687426	1.44395	1.18066	-0.902584	-0.124127	-1.48321	0.000231866	-2.22292	0.917191	-0.481781	-1.3353	-0.00980088	-0.489353	0.151127	-0.532969	0.426194	0.791485	0.599558
						48	Seeds	Decarboxy-dehydro-amaranthin_Seeds	Betalains_putative	Betacyanins	6.31_681.243	76.4085	No_association	1.31971	-0.109392	-0.797738	-0.83461	-0.712916	-1.7203	1.11192	-2.43742	-2.30846	1.08389	-0.592652	-2.53323	-2.84077	-0.265564	-0.283441	1.15328	0.881685	-0.993603	0.842537	1.37026	-0.319581	-7.56541	-0.881377	-0.981762	1.28148	-2.24183	1.74815	0.00745344	-1.18956	0.306762	-7.56541	1.30446	0.659099	-1.67958	-0.900515	1.16086
						49	Seeds	2,15,17-Tridecarboxy-bidehydro-amaranthin.3_Seeds	Betalains_putative	Betacyanins	6.95_591.204	72.426	No_association	-1.86984	-0.264544	-5.14343	-1.02538	0.998476	0.0536139	1.28171	-1.69941	0.506421	0.369733	0.546831	-0.561287	0.144448	-0.0994631	0.818423	0.543934	0.211525	0.834448	-0.295222	1.44569	0.411485	0.721108	-9.99077	-9.99077	-0.843737	1.45236	1.04327	0.0857873	-9.99077	-9.99077	0.399537	0.342874	-0.0286445	0.124227	0.202676	-0.551521
						50	Seeds	Decarboxy-iso-amaranthin_Seeds	Betalains_putative	Betacyanins	6.32_683.35	149.292	No_association	-0.879657	-1.51334	-2.17483	-2.04076	-7.19827	-7.19827	-1.10997	-0.914837	-2.33679	-1.37414	-0.552994	-7.19827	0.0898479	-7.19827	-7.19827	-1.65693	-1.67638	-1.4089	-1.70235	-0.91681	0.073143	-7.19827	-7.19827	0.931353	-7.19827	-7.19827	-7.19827	0.207234	-7.19827	-7.19827	-1.72885	-1.89296	-7.19827	-1.69768	-1.2554	-2.42383
						51	Seeds	15-Decarboxy-betanin.4_Seeds	Betalains_putative	Betacyanins	8.83_507.331	72.5347	No_association	0.705993	0.0676868	-0.390433	-0.136648	0.0544745	-0.495522	-0.248149	0.35062	-2.05065	-1.00126	0.278341	0.0316604	0.885141	-0.775407	-0.753235	-1.09855	-0.291943	1.28135	0.0386556	-0.954577	0.180813	-1.17613	-0.338279	0.689052	-0.204659	-2.12402	0.226187	-1.16593	-2.3741	0.906396	0.149522	0.262978	-0.161225	0.0827692	-0.434062	-1.00709
						52	Seeds	17-decarboxy-neobetanin.2_Seeds	Betalains_putative	Betacyanins	7.54_505.316	76.266	No_association	-0.501903	-0.728534	-2.12541	1.54721	0.286438	-1.30022	-0.182551	-1.05621	-1.80269	0.0310727	0.151383	-0.79105	-0.709562	-0.79903	0.0125979	-0.527327	0.748995	1.41414	-0.497308	0.476231	-0.663696	-1.22337	-1.11828	-0.138951	-0.0602532	-1.38491	0.602768	-2.21472	-0.504919	0.917656	-0.294177	1.25717	1.83255	-1.10509	-0.293349	0.0857341
						53	Seeds	2-Decarboxy-neobetanin.2_Seeds	Betalains_putative	Betacyanins	8.02_505.316	72.2622	No_association	-0.209808	-0.856789	-1.36204	0.402453	-0.0290982	-0.777954	-0.561329	-0.776313	-1.07863	-0.628358	-0.098868	-1.08882	-0.677061	-0.711143	-0.0440987	-0.942692	1.30167	1.95601	-0.458756	0.0223644	0.274158	-1.31995	-1.12189	-0.14774	-0.35278	-0.964766	0.789542	-2.44762	0.0329178	1.31796	-0.111786	1.18854	1.81105	-0.366841	0.243247	-0.592564
						54	Seeds	Bidecarboxy-dehydro-iso-betanin.1_Seeds	Betalains_putative	Betacyanins	6.23_461.29	65.3348	No_association	1.48453	-0.949049	-1.37649	1.01753	1.53029	-0.892529	0.377967	-0.12841	-2.42324	0.339392	-0.281211	-0.512208	-0.127897	-0.615457	-0.498179	0.245089	-0.554243	0.25843	-0.111808	0.878866	-1.02964	-1.67561	-0.586059	-0.175059	1.15625	-1.89941	1.31571	-1.40692	-3.25876	0.0227032	-0.174828	0.673696	0.19704	-0.924943	0.681491	0.713468
						55	Seeds	2-Decarboxy-neobetanin.4_Seeds	Betalains_putative	Betacyanins	8.92_505.314	71.9865	GWAS_sig	-0.454099	-1.04962	-1.3934	0.285605	0.0593353	-1.25126	-0.325177	-0.867076	-1.37028	-0.194693	-0.35431	-1.45249	-0.681146	-0.417809	0.104811	-0.243592	0.882654	2.25739	-0.367291	0.664676	1.04494	-1.0163	-1.38536	0.10119	-0.596307	-0.908389	0.14574	-2.42623	-1.2464	1.09742	-0.41174	0.821668	1.58515	-0.452107	0.280169	-1.29115
						56	Seeds	17-Decarboxy-betanin.5_Seeds	Betalains_putative	Betacyanins	7.68_507.332	75.0714	No_association	0.490403	-1.17358	-1.77909	0.836843	0.360456	-1.03218	-0.394122	-0.912725	-1.85726	-0.0250584	-0.478491	-1.15246	-0.649816	-0.77638	-0.170991	-0.737874	0.764678	1.5511	-0.409947	0.553317	-0.693396	-1.74267	-1.20458	-0.411644	0.0199852	-1.81845	0.57177	-2.66358	-0.0666266	1.2634	-0.35324	1.36393	1.49703	-1.06547	0.426806	0.393991
						57	Seeds	2-Decarboxy-neobetanin.1_Seeds	Betalains_putative	Betacyanins	7.96_505.316	89.653	No_association	0.795165	-1.33391	-1.37321	0.177436	0.513629	-0.760089	-0.0960762	-0.135689	-1.4962	-0.161055	-0.0587714	-0.460451	-1.17766	-0.616336	-0.213271	-0.803898	0.61235	0.852874	-0.377976	0.660378	-1.0111	-2.52794	-1.09909	-0.512904	0.361759	-2.07402	0.521924	-1.87902	0.396703	0.919786	-0.0195638	1.76826	1.25247	-0.78633	0.397448	0.348925
						58	Seeds	Neobetanin.2_Seeds	Betalains_putative	Betacyanins	8.29_549.357	52.5006	GWAS_sig	0.362561	-1.80035	-0.745661	-0.0144192	0.461135	-0.200291	0.672271	0.043511	-0.622695	0.422288	0.155645	-0.373946	-2.11516	1.01896	0.198281	0.298696	0.157723	0.113535	-0.143009	0.907144	-2.58431	-0.209194	-0.107196	-11.461	0.514996	-0.498492	0.692621	-0.0918755	-11.461	0.545137	0.509633	0.522751	0.672388	-0.089772	0.802766	0.591056
						59	Seeds	15-Decarboxy-betanin.3_Seeds	Betalains_putative	Betacyanins	8.55_507.331	75.835	No_association	0.527208	-1.31848	-1.11385	0.0526197	-0.0353089	-0.0485818	-0.62426	-0.578102	-1.94886	-0.0843449	0.0304384	-1.49737	-1.10378	-0.539429	0.0604797	-0.474939	0.466341	1.30947	-0.870994	0.739103	0.730426	-1.21026	-0.863602	-0.922838	-0.177956	-1.47952	0.793768	-2.52128	-1.38124	1.16058	-0.484707	1.58436	1.11091	-0.833607	1.36265	-0.378955
						60	Seeds	17-decarboxy-neobetanin.1_Seeds	Betalains_putative	Betacyanins	7.39_505.316	106.908	No_association	-0.510952	-0.83477	-0.527861	1.8403	-0.450619	0.000346681	-0.454902	0.149023	-1.87226	-1.04891	0.115251	-0.028601	-0.484869	-0.780818	-0.592679	-0.8388	-0.242195	0.17891	-0.777462	-0.492405	-0.0679178	-1.09434	-0.0239771	-0.782799	-0.807587	-1.05933	0.0816073	-1.49851	-1.5517	-0.170257	-0.794473	0.487218	1.30278	-0.741848	0.193799	-0.560028
						61	Seeds	Bidecarboxy-dehydro-iso-betanin.4_Seeds	Betalains_putative	Betacyanins	7.43_461.289	75.7808	GWAS_sig	0.893034	-0.831097	-0.919231	-0.0271662	0.803333	-0.230398	0.54934	-0.297537	-2.13464	0.28916	0.169401	0.0587452	-0.258996	-0.0560512	-0.118597	-0.580015	0.184078	-0.622369	0.953977	1.59336	-0.786692	-1.11515	-1.96921	-0.487871	1.49567	-0.479791	1.90296	-0.84664	-9.38442	-0.795754	0.0417898	0.613594	0.474841	-0.794342	1.40116	0.304664
						62	Seeds	17-Decarboxy-betanin.1_Seeds	Betalains_putative	Betacyanins	7.33_507.332	90.5998	No_association	0.0292752	-1.3553	-1.57506	1.11328	0.0240192	-0.821836	0.00111005	-0.701999	-1.82608	-0.563993	-0.0524306	-1.00924	-1.24186	-0.547184	-0.450504	-0.630156	-0.287028	1.3248	-0.752891	0.0895752	-0.0583462	-1.49534	-0.250038	-0.209432	-0.620601	-1.29604	0.729714	-2.06233	-0.943156	0.281993	-1.21536	0.872243	2.02453	-0.781372	-0.0158721	0.347352
						63	Seeds	15-Decarboxy-betanin.6_Seeds	Betalains_putative	Betacyanins	9.24_507.331	72.1274	No_association	-0.160154	-0.722689	-1.62683	1.18268	-0.276254	-1.06825	-1.31535	-1.23244	-1.47642	-0.260457	-0.0614138	-1.16946	-0.194912	-0.382216	0.348562	-1.15503	1.00085	1.92567	-0.333544	0.124397	-0.229225	-0.341712	-2.3204	-0.233947	-0.567475	-0.95511	0.108682	-2.38321	-0.328913	1.61551	-0.366077	1.51059	1.83583	-1.86009	-0.066297	-0.684641
						64	Seeds	15-Decarboxy-betanin.5_Seeds	Betalains_putative	Betacyanins	8.98_507.332	70.7534	No_association	0.186106	-1.71056	-1.66862	1.34038	0.393163	-1.09974	-0.594803	-1.38743	-1.67097	-0.209149	-0.124166	-1.39979	-1.02032	-0.23549	0.374792	-0.85915	0.643407	1.92691	-0.196531	0.863992	-0.0745824	-0.86684	-1.5622	-0.494478	-0.0733004	-1.50855	1.06746	-2.30773	-0.790119	1.42359	-0.223226	1.52741	2.09447	-1.55779	0.686034	-0.0030593
						65	Seeds	15-Decarboxy-betanin.1_Seeds	Betalains_putative	Betacyanins	8.29_507.331	76.0045	No_association	0.232849	-0.93319	-1.372	1.07938	-0.0525579	-0.979621	-0.139388	-0.678591	-1.76154	-0.540176	-0.337171	-1.17207	-0.237073	-0.672654	-0.0736128	-0.740641	0.445737	1.36696	-0.534112	0.356372	-0.333272	-1.84478	-0.70547	0.0457209	-0.214722	-1.50066	0.311676	-2.22567	0.152841	0.828345	-0.404711	0.966149	1.22919	-0.947379	-0.321879	0.357984
						66	Seeds	Bidecarboxy-dehydro-iso-betanin.2_Seeds	Betalains_putative	Betacyanins	6.41_461.289	90.1257	No_association	1.51342	-0.142557	-1.03478	1.88685	0.371882	-0.32153	-0.899432	0.992982	-1.51019	-0.0967622	-1.58904	0.91558	-0.90221	-1.00764	-0.992261	1.12862	-0.892719	-0.818686	-0.769826	-0.633033	-1.39576	-0.597112	-0.991839	1.93775	0.883469	-0.837677	0.015754	-0.982703	-0.820602	-0.37011	-1.12152	0.524611	0.0267821	-0.964806	-0.296679	0.508715
						67	Seeds	17-decarboxy-neobetanin.3_Seeds	Betalains_putative	Betacyanins	7.71_505.316	62.563	No_association	0.567852	0.118458	-0.952511	-1.5495	0.141983	0.260355	0.0326701	-0.0411824	-0.0381786	-0.855066	0.0048664	-1.73046	-0.250429	-0.314131	-1.39172	-1.48927	1.1808	1.12823	0.247935	0.314747	1.6956	-0.78357	-0.0327321	0.184474	0.212086	0.156058	1.73538	-2.15123	-0.752759	0.639923	-0.0917851	-0.0300161	1.04952	0.830441	0.288302	-0.719137
						68	Seeds	17-Decarboxy-isobetanin.2_Seeds	Betalains_putative	Betacyanins	7.87_507.331	77.3075	No_association	0.991416	-0.893047	-0.846238	-0.272727	1.05456	-0.635828	0.0989359	0.0483376	-0.962775	0.18915	-0.104997	-0.440883	-1.13299	-0.41167	-0.342301	-0.471092	0.651348	0.614313	-0.455974	0.939697	-1.21985	-3.45755	-0.809157	-0.529331	0.619972	-4.05055	0.583247	-1.69423	0.562794	0.514362	-0.285035	1.15474	0.841374	-0.50926	0.668779	1.25964
						69	Seeds	2-Decarboxy-neobetanin.3_Seeds	Betalains_putative	Betacyanins	8.18_505.316	69.3288	No_association	-0.00571508	-1.07901	-10.4187	1.45833	0.210714	-1.1464	-0.63087	-1.24755	-2.47715	-0.116515	-0.465001	-1.27056	-1.19094	-0.877277	0.415865	-0.0271081	0.401399	1.95267	-0.443686	0.514297	-0.323578	-0.887911	-1.72518	-0.138235	-0.150791	-1.61315	0.732512	-1.92728	-0.997269	1.20427	-0.6594	1.28624	1.24099	-2.00219	0.386482	0.339979
						70	Seeds	2-Decarboxy-neobetanin.5_Seeds	Betalains_putative	Betacyanins	9.04_505.316	78.4636	GWAS_sig	1.12044	-0.649646	-0.341055	-1.11346	0.931585	-0.487811	0.486336	0.618769	-0.575464	0.111798	-0.0417193	0.0386125	-1.86125	-0.576965	-0.445906	-0.325143	0.50643	-0.872238	-0.847057	1.07891	-1.74226	-8.75845	-0.534648	-0.173246	1.01307	-8.75845	0.379871	-1.43161	1.14237	-0.519652	-0.120008	0.537714	-0.446781	0.260713	0.701701	0.996268
						71	Seeds	2,17-Bidecarboxy-neobetanin_Seeds	Betalains_putative	Betacyanins	5.63_461.163	140.559	No_association	-0.108045	-0.28516	-1.11489	-0.674505	1.13932	0.211315	0.178962	0.686261	0.378636	-0.161003	-0.876871	1.50587	-1.24925	1.06356	0.676593	0.557341	-0.0484874	0.279816	-1.29324	0.124635	0.986439	-0.548316	-0.848281	-1.36851	0.094681	0.737209	0.560756	-0.965631	-2.87262	-1.59032	-0.422619	-0.474239	-1.07782	0.556655	0.682388	-0.304357
						72	Seeds	17-Decarboxy-isobetanin.3_Seeds	Betalains_putative	Betacyanins	8.03_507.331	71.5416	No_association	0.582391	-2.12761	-0.450361	0.430357	-0.0743257	-0.310441	-0.40195	-0.0567774	-1.36288	-1.11741	-0.100676	-1.16098	-0.549355	-0.361563	-0.109168	-0.0793414	-0.046339	1.06847	-1.09156	-0.434845	1.28354	-0.773343	0.263547	-0.593097	-1.83338	-1.03434	0.660432	-5.26494	-0.15897	0.874291	-2.29538	0.541805	0.954326	-0.548339	0.301777	-0.29304
						73	Seeds	Amaranthin_Seeds	Betalains_putative	Betacyanins	6.77_727.174	70.5437	No_association	0.379677	-1.29364	-1.82746	1.63693	-0.546524	-0.852782	-1.1624	-0.391473	-1.66411	-0.0331159	0.716745	-1.14989	0.556366	0.326855	0.308897	0.686289	-0.503312	-0.153741	0.274755	-0.310108	1.06515	-0.180578	-1.24899	-0.051717	-0.432931	-1.49857	-0.159129	0.45186	0.764785	-0.890764	0.219065	-0.437184	-1.01812	0.712823	0.0127575	-0.145924
						74	Seeds	Betanin_Seeds	Betalains_putative	Betacyanins	11.21_551.372	81.2956	No_association	-0.180751	-0.604466	-1.65089	-2.83137	-0.238241	-1.20236	0.337492	1.3761	-0.279366	0.545325	-1.38825	-0.732437	-1.50154	1.15524	0.0943656	-0.55623	0.215469	-0.259127	-0.282219	0.502066	-6.86032	-1.42403	-0.993254	-6.86032	0.0834671	-0.646297	0.372237	-0.335042	-6.86032	1.49314	0.511375	0.636808	-0.392434	-0.0540356	0.69292	0.29898
						75	Seeds	Dimeric-betain.1_Seeds	Betalains	Betacyanins	0.65_118.052	61.7247	No_association	1.5357	-1.16342	-2.55506	0.991009	1.4984	-1.22862	1.06643	-1.65175	-1.57773	0.00461429	1.10916	-1.60375	-1.50485	0.707941	-0.34522	1.45238	0.171938	1.08724	0.593836	1.09758	-0.608878	-2.1851	-1.44025	-1.02495	0.669575	-2.85677	0.878663	-1.96048	-2.49362	-0.387123	-0.614813	0.148335	0.568491	-0.0770264	1.12395	1.10854
						76	Seeds	Gomphrenin-I_Seeds	Betalains_putative	Betacyanins	12_551.373	69.0573	No_association	-0.0716749	-1.5749	-0.0713173	-0.0222493	0.210602	0.179042	-0.407345	-0.22512	-2.73122	0.457344	1.19579	-1.61268	-0.844692	1.13811	0.317893	-0.0254032	0.0807883	0.159109	0.126856	1.52705	-11.1845	-1.58552	0.292951	-11.1845	0.505111	-1.86221	0.571613	0.397386	-11.1845	0.319091	0.441976	1.24003	0.281495	-0.588213	0.380152	0.503687
						77	Seeds	Isobetanin_Seeds	Betalains_putative	Betacyanins	11.32_551.373	42.8186	No_association	0.124196	-0.95867	-0.147874	0.148768	0.663689	0.192827	0.307813	0.244618	0.138179	0.155678	0.102501	0.171088	-0.97819	0.45554	0.277509	0.262146	0.306551	0.328214	0.136918	0.488541	-0.627786	0.247359	0.34488	-10.921	0.462126	0.171037	0.490052	0.0789119	-4.47766	0.472475	0.631629	0.740969	0.516813	0.386649	0.958284	0.0558016
						78	Seeds	Isogomphrenin-I_Seeds	Betalains_putative	Betacyanins	12.82_551.373	76.3013	No_association	-0.449725	-1.64131	-1.37527	-0.203869	0.534395	-0.312889	-0.221371	1.54375	-0.77629	-0.230354	-0.204978	-0.203984	-1.1935	0.153861	0.0978118	1.1179	0.268965	-0.143135	-0.206879	0.227309	-3.96958	-1.11281	-1.20876	-5.40724	0.0750295	-1.24395	0.450071	-0.584026	-11.5898	0.589275	0.262518	0.619226	0.199559	1.78603	0.760789	-0.204303
						79	Seeds	Lampranthin-II_Seeds	Betalains_putative	Betacyanins	9.45_727.405	45.5975	No_association	0.45955	-1.46916	-0.353863	0.0594444	0.60937	0.00688955	0.765254	0.14398	-0.828282	0.401406	0.460798	0.0153149	-1.51701	0.427693	0.245932	0.488017	0.258204	0.311703	-0.0720166	0.868877	-2.11246	-0.173653	-0.0130684	-6.20334	0.636661	-0.542051	0.522491	0.0146603	-3.43721	0.475196	0.6068	0.620324	0.963222	-0.0118731	0.838659	0.378745
						80	Seeds	beta-alanine-bx_Seeds	Betalains_putative	Betaxanthins	5.54_283.115	68.7181	No_association	0.90089	-0.344658	0.00975884	-0.0687481	0.75409	-1.55015	1.13345	0.110446	-0.424638	-0.0944789	1.24188	-0.16569	-0.547767	-0.361563	0.360507	-0.813639	0.231884	1.19999	0.307681	-0.246611	-0.921133	-1.78259	-0.0482012	1.98503	1.15397	-0.803048	0.75341	0.881679	-3.05514	0.73847	-0.476749	-0.150596	-0.850134	-0.51597	0.769023	0.0420137
						81	Seeds	Dopaxanthin (L-DOPA-bx).2_Seeds	Betalains_putative	Betaxanthins	10.91_391.335	47.1416	No_association	0.433279	-1.07662	1.25315	1.16347	0.364873	0.935672	0.397974	1.36546	-0.108993	0.171688	0.250139	0.0725783	-0.680719	0.155732	-0.203027	0.563759	0.230698	0.430617	0.26735	0.507768	-0.663633	0.0599113	1.17263	-5.06123	0.670217	-0.286284	0.51091	-0.243003	-3.15561	0.0685657	0.140285	0.48769	0.526863	0.899173	-0.106039	0.325098
						82	Seeds	Dopaxanthin (L-DOPA-bx).1_Seeds	Betalains_putative	Betaxanthins	10.77_391.335	75.2558	No_association	0.615806	-0.912935	-1.72705	-7.1284	0.567561	-3.92647	0.269177	-1.314	-1.91077	0.762743	0.265115	-9.58783	-0.681415	1.0649	0.615239	-0.0767319	0.517415	0.0907516	-0.0054731	1.16004	-2.02173	-0.248552	-0.424104	-9.58783	0.622733	-0.714455	0.722494	0.286323	-9.58783	-0.177061	0.43364	0.466223	0.353479	-9.58783	1.07203	0.670178
						83	Seeds	Histamine-bx_Seeds	Betalains	Betaxanthins	4.84_305.113	125.471	No_association	-0.423368	1.72457	-6.78563	-6.78563	-1.60362	-6.78563	-2.01771	0.211428	-0.288481	-1.62246	1.04738	1.4932	0.136012	-1.51938	-6.78563	-1.30567	0.233593	0.291279	-0.0271386	-6.78563	-6.78563	-6.78563	-6.78563	2.35004	-0.955215	-0.567645	-0.273366	0.263592	0.583327	-1.44165	1.24234	1.22754	0.0492606	-6.78563	-6.78563	-1.54812
						84	Seeds	Indicaxanthin (proline-bx)_Seeds	Betalains_putative	Betaxanthins	7.03_309.096	57.8928	No_association	1.51552	-1.58477	-1.5569	1.38436	0.328382	-0.0807287	1.22367	-0.917272	-1.60598	0.505472	-0.0961016	-1.71279	-1.33412	-0.00803831	0.283299	0.459412	-0.334011	-0.00949886	0.302697	1.01298	1.05944	-0.763347	-0.350597	-1.73799	1.06459	-1.47382	0.790939	-1.26267	-0.638119	-0.756244	-0.924119	0.185828	0.900596	0.353227	1.13002	0.699023
						85	Seeds	Iso-indicaxanthin (proline-iso-bx).2_Seeds	Betalains_putative	Betaxanthins	6.09_309.041	110.427	No_association	0.820337	-7.30888	-7.30888	-7.30888	1.26919	-7.30888	1.02257	-7.30888	-2.67079	-0.181284	-1.97975	-7.30888	-1.58712	0.455682	0.65025	0.305418	-1.41976	0.255091	-1.79397	0.573572	0.440384	-7.30888	-7.30888	-7.30888	1.02939	-7.30888	0.605078	-2.6253	-7.30888	-7.30888	0.156162	-0.297301	0.324157	-7.30888	0.807913	0.330584
						86	Seeds	Iso-miraxanthin-V-isomer.2_Seeds	Betalains_putative	Betaxanthins	7.33_347.221	62.0523	GWAS_sig	0.421309	-0.048247	-0.280694	0.800119	0.473083	-0.552471	0.843756	0.187781	-1.53183	-0.80303	0.250233	0.623466	0.21032	-0.560972	-0.549436	-0.399575	-0.667891	0.35293	-0.111196	-1.04528	-0.359375	-1.06137	-0.459707	0.430186	-0.0381258	-1.23927	-0.359832	0.280269	-2.9209	0.298102	-0.296357	0.344874	-0.628792	-0.536497	-2.2185	-0.577436
						87	Seeds	Iso-vulgaxanthin-IV (isoleucine-iso-bx).1_Seeds	Betalains	Betaxanthins	0.71_325.079	69.889	No_association	1.03124	-1.79419	-0.657564	0.575382	1.11328	-0.729862	0.514868	-0.502942	-0.764908	-1.40821	0.258962	-0.717158	-1.91285	0.873021	0.349174	0.654237	-0.421134	0.737933	0.183533	0.381204	2.10553	-0.405041	-0.435624	-1.47926	1.2089	-1.46372	0.928081	-0.669566	-3.26024	-0.281006	-0.956738	0.700232	1.05678	0.087759	-0.299994	-0.231747
						88	Seeds	Iso-vulgaxanthin-IV (isoleucine-iso-bx).2_Seeds	Betalains	Betaxanthins	0.71_325.112	60.4696	No_association	1.00499	-2.67782	-2.15377	1.68262	0.877321	-0.916517	0.590703	-1.45283	-2.00954	0.232516	0.234211	-1.45656	-0.97431	1.0913	0.0324095	1.1481	-0.167811	0.758537	0.242952	1.73793	0.482989	-1.69334	-1.69423	-2.69318	0.930394	-2.52562	1.49889	-2.17505	-1.63088	-0.560859	-1.30314	-0.167153	0.067537	0.264716	0.964068	0.598018
						89	Seeds	Iso-vulgaxanthin-IV (isoleucine-iso-bx).3_Seeds	Betalains	Betaxanthins	0.83_325.112	60.9061	No_association	0.891025	-1.35761	-0.963432	0.967407	1.30346	-0.116502	-0.707196	-0.108422	-0.506893	-0.037895	0.117893	-1.47969	-1.83709	0.572532	0.272062	1.04406	0.0905214	0.183435	0.264331	1.26594	0.807576	-1.5954	-1.15048	-1.82964	0.836509	-1.91385	0.961298	-1.463	-1.3299	-0.464666	-0.117376	-0.445293	-0.874435	0.265376	0.7336	0.450126
						90	Seeds	miraxanthin-II (aspartate-bx)_Seeds	Betalains_putative	Betaxanthins	12.23_327.055	52.9989	No_association	-0.0326018	-1.60941	1.24426	1.05236	0.405046	0.808121	0.754177	1.6306	-0.571272	-0.454962	0.459583	0.0688289	-2.41529	-0.012101	0.24044	0.313916	0.276424	-0.00422945	-0.0268334	0.0131295	0.834825	-0.192416	0.990689	-7.71744	0.361541	-0.735534	0.503814	-0.338819	-6.83096	0.0807237	0.141787	0.509535	0.604473	0.616808	-0.115768	-0.69467
						91	Seeds	Miraxanthin-I-methionine (sulfoxide-bx).1_Seeds	Betalains_putative	Betaxanthins	5.93_359.17	187.109	No_association	0.393138	2.86951	-0.175616	-0.658858	-1.01686	-1.0627	0.445927	-0.0376247	-0.306078	-0.148007	-0.123651	0.270222	0.0612287	-0.442355	-0.871946	-0.566593	1.31527	1.87949	0.931319	-1.01963	0.387963	-1.22575	-1.08096	-0.0939174	-0.908527	-0.633772	1.5549	-0.308094	-1.04623	-0.493468	-0.821603	-0.590573	1.48195	-0.388601	-1.23646	-0.461536
						92	Seeds	Miraxanthin-I-methionine (sulfoxide-bx).2_Seeds	Betalains_putative	Betaxanthins	5.98_359.169	13.021	No_association	1.96842	0.0135656	-0.837156	1.50967	-1.46021	-0.478286	0.939673	-0.896912	-0.341719	0.633125	-0.289884	-1.54831	-0.745559	0.140557	-0.472136	1.66813	-0.547439	-0.584988	1.02495	0.563323	-0.773276	-0.0574091	-2.60693	-0.584898	-0.728394	-1.4683	0.799857	-0.273718	-0.268742	-0.114772	-0.65463	-0.0403683	0.892207	0.0693209	-1.51569	0.457831
						93	Seeds	Miraxanthin-V-isomer.3_Seeds	Betalains_putative	Betaxanthins	8.04_347.221	65.7537	No_association	1.05331	-0.716258	-1.24036	0.296949	0.350896	-1.30529	0.408636	-0.163412	-0.715137	-0.0712387	0.402673	-1.00025	0.336322	-0.537781	-0.501203	-0.50902	-0.267779	0.259772	0.231408	0.688773	-0.588122	-0.385992	-0.182693	-0.0843548	0.31942	-0.513595	0.857079	-1.68773	-2.76769	0.158101	0.211936	0.778152	0.521148	-0.16775	0.59969	-0.120145
						94	Seeds	Miraxanthin-V-isomer.1_Seeds	Betalains_putative	Betaxanthins	7.68_347.221	64.1013	GWAS_sig	-0.688392	-0.649269	-1.36072	0.587694	-0.265879	0.275262	0.750615	-0.26583	-1.08391	-0.071289	0.601259	-0.745974	0.668103	-0.446949	-0.432834	-1.49684	0.903643	1.10946	0.995758	0.218301	-0.622882	-2.39644	-1.32025	-0.347476	-3.71913	-1.28621	-0.63582	-2.87243	-0.0897229	0.913116	0.253519	1.33705	1.26484	-2.05536	-1.56768	-0.173174
						95	Seeds	Phenethylamine-bx_Seeds	Betalains_putative	Betaxanthins	11.32_315.231	53.3742	GWAS_sig	-0.105968	-1.34695	-1.7361	-0.855901	0.499719	-0.262599	0.0392155	0.0341755	-0.342544	0.412147	0.0133285	-0.265065	-1.18474	0.673249	0.212864	0.455121	0.179225	0.435003	0.163768	0.644987	-3.6114	-0.211444	-0.054296	-10.1614	0.436541	-0.563254	0.518582	-0.488403	-10.1614	0.295024	0.476612	0.550519	0.281225	0.0122899	0.465907	0.305739
						96	Seeds	Portulacaxanthin-II (tyrosine-bx).1_Seeds	Betalains_putative	Betaxanthins	6.95_375.032	70.8112	No_association	1.49557	-1.22394	-0.942813	0.499785	0.725503	-1.16795	0.221214	-0.36928	-3.8595	0.395857	0.0534027	-0.849601	-2.60051	0.218069	-0.510197	0.237134	-2.34855	-0.302236	1.08211	1.6236	1.14975	-3.15865	0.332539	-2.27791	0.651966	-7.5569	-0.0194919	-2.23058	-3.59424	-0.0837336	-1.36778	0.582674	0.73511	-0.768625	0.958379	-0.584693
						97	Seeds	Portulacaxanthin-II (tyrosine-bx).2_Seeds	Betalains_putative	Betaxanthins	9.28_375.304	70.78	No_association	-0.148457	-1.00739	-1.20936	-0.0957078	0.554011	-0.965083	-0.294376	-1.18305	-1.94651	-0.0203268	0.387738	-1.27632	-0.366587	1.04421	0.42553	0.017	0.535266	0.75668	0.382003	-0.1135	-0.72546	-1.1447	-0.678316	-2.54993	0.0904085	-2.24815	1.4794	0.13369	-2.03559	0.744685	0.651159	0.25741	0.284061	-0.460663	1.77839	-0.20756
						98	Seeds	Portulacaxanthin-II (tyrosine-bx).3_Seeds	Betalains_putative	Betaxanthins	9.99_375.304	39.1864	No_association	0.463023	-1.10046	-0.250327	0.63702	0.663376	0.0609797	0.425522	0.0719329	-0.418911	0.191842	0.350985	-0.0242402	-1.06999	0.430937	0.249903	0.458775	0.160577	0.353636	0.114508	0.633779	-0.473842	0.0388901	0.258489	-5.11428	0.863454	-0.469721	0.563343	-0.0387326	-3.75692	0.201628	0.395911	0.518096	0.583601	0.325405	0.517252	0.181591
						99	Seeds	Portulacaxanthin-II (tyrosine-bx).6_Seeds	Betalains_putative	Betaxanthins	10.62_375.304	45.2149	No_association	0.861729	-1.73731	-0.623411	0.58392	0.705542	0.107345	0.401143	-0.751765	-0.920943	0.334268	1.02806	-0.896374	-1.61027	0.529853	0.410805	0.658206	0.204692	-0.252947	-0.0544409	0.694631	-0.536917	-0.137808	-0.24419	-4.61268	0.919292	-0.742626	0.399282	0.50873	-4.53123	0.0279172	-0.0530357	0.715259	0.852568	0.165421	0.069975	0.288884
						100	Seeds	Portulacaxanthin-II (tyrosine-bx).4_Seeds	Betalains_putative	Betaxanthins	10.12_375.304	49.6956	No_association	0.976626	-1.69285	-0.511209	0.495547	0.759862	-0.248582	0.931662	0.172098	-1.97633	0.209317	0.239463	0.0378284	-1.97004	0.731649	0.340524	0.55172	0.0761359	0.192082	-0.00623251	0.897682	-2.18882	-0.651713	-0.363685	-3.90224	0.958095	-1.72159	0.831422	-0.127288	-4.94736	0.0302465	0.908047	0.619549	1.11641	0.0548911	0.665875	0.235617
						101	Seeds	Portulacaxanthin-II (tyrosine-bx).5_Seeds	Betalains_putative	Betaxanthins	10.49_375.304	75.2394	No_association	1.34334	-0.856853	-0.473964	-1.82564	0.579935	-1.10525	0.455192	-8.70449	-0.443827	0.52825	0.443315	-1.99191	-8.70449	0.526941	0.481328	0.820122	-0.0877676	-4.0246	-1.47377	0.848743	-8.70449	0.261603	-0.319296	-5.30179	0.941925	-1.33042	0.425687	0.747178	-8.70449	-1.53641	-0.296852	0.341484	0.0740196	-0.30237	0.889427	0.534673
						102	Seeds	Portulacaxanthin-III (glycine-bx).1_Seeds	Betalains	Betaxanthins	4.14_269.089	72.422	No_association	1.87004	-1.71443	1.95476	-2.14609	0.485639	-0.238551	1.37685	-0.330941	0.979994	0.92982	0.153347	0.991177	-1.64163	0.115425	-1.2914	-0.476015	0.46565	-1.21722	0.0886574	-0.105445	-0.368814	-1.63742	1.47047	-1.58507	1.40806	-0.83138	1.65304	0.108666	-0.435054	-1.38562	0.120067	0.506408	0.196474	-1.90004	1.26929	0.344621
						103	Seeds	Portulacaxanthin-III (glycine-bx).2_Seeds	Betalains_putative	Betaxanthins	7_269.089	80.6615	No_association	1.1699	-1.10167	0.703262	-2.2496	2.03472	0.153174	0.781539	1.04978	0.427726	-0.370996	-0.641345	0.172135	-1.24623	1.03579	0.349729	-0.00268244	-0.638938	-0.96591	-0.731166	0.0408097	-0.318073	1.38872	-0.11706	-0.616893	1.24208	0.320329	0.536946	-0.380774	-2.61874	-0.550862	-0.535581	0.242376	0.931595	-1.4593	1.43795	-0.232288
						104	Seeds	r-aminobutyrate-bx.1_Seeds	Betalains	Betaxanthins	4.08_297.108	85.9418	No_association	1.1476	-1.05139	-0.533605	-2.35063	1.14864	-0.605955	0.782535	-0.856494	0.574594	0.869944	-0.0759518	-0.639894	-0.795146	0.535062	-0.92668	0.462567	0.148633	-0.70558	-0.09997	0.732398	1.3135	-2.09326	-0.0228949	-1.55128	0.89649	0.718252	2.80113	-0.0262762	-0.267071	-1.29401	0.361634	0.851087	0.867822	-1.18306	2.11365	1.22188
						105	Seeds	r-aminobutyrate-bx.3_Seeds	Betalains_putative	Betaxanthins	9.17_297.075	121.649	No_association	-6.9	-1.88015	0.370076	-6.9	-6.9	-0.0926071	0.867983	-1.02866	-0.545191	-0.52753	-6.9	-6.9	-6.9	0.719284	-6.9	-0.716907	0.564747	-6.9	-6.9	1.47733	0.446092	-6.9	0.666596	-2.47636	0.713408	-6.9	1.37391	-1.15846	-2.18015	-6.9	1.31452	0.298918	0.365115	-0.169797	-6.9	0.160956
						106	Seeds	r-aminobutyrate-bx.2_Seeds	Betalains_putative	Betaxanthins	9.08_297.075	104.083	No_association	-7.4265	-0.876168	1.03615	-7.4265	-7.4265	0.953836	0.736489	-0.85495	-1.83393	-1.25589	-4.0895	-0.615526	-1.01764	0.784636	-7.4265	-7.4265	-1.39936	-7.4265	-1.54772	0.955625	0.930515	-0.707517	-0.614928	-0.826881	0.295698	-2.12867	0.933282	0.0766879	-0.74681	-2.7786	-0.856996	-7.4265	-0.0610345	-1.81498	-2.88441	-0.786581
						107	Seeds	Serine-bx.2_Seeds	Betalains_putative	Betaxanthins	8.62_299.164	71.8106	No_association	1.75262	-0.0170812	-0.253234	-0.854489	1.21967	-0.840589	0.622702	0.940651	-0.055693	-0.0100786	0.517708	1.3875	0.0868984	-1.35114	-0.492347	0.387514	-0.445777	-0.376239	0.241175	0.209653	-0.213956	-1.37067	-0.750904	1.18505	1.16492	-1.04173	0.362851	-0.904844	-2.93054	0.154501	-0.0584817	0.908214	0.391646	-1.36824	-0.106824	0.0045094
						108	Seeds	Serine-bx.1_Seeds	Betalains_putative	Betaxanthins	7.73_299.164	69.3308	No_association	0.949607	-0.832808	-0.421295	0.580885	0.644219	-1.052	0.295345	-0.334568	-2.90772	0.763741	-0.736957	-0.919101	-0.169712	0.693413	-0.562208	0.0385713	-1.26842	0.282557	0.533445	1.46738	-0.0899802	-1.16213	-0.125162	0.363359	0.226844	-1.82414	1.69808	-1.44732	-2.69096	-0.586923	-0.762401	1.15622	0.78885	-0.835145	1.16427	0.705162
						109	Seeds	Threonine-bx.2_Seeds	Betalains_putative	Betaxanthins	7_313.079	64.9805	No_association	1.26871	-1.30859	0.333202	-2.1771	1.94356	0.0675812	0.823993	0.993067	0.390345	-0.466481	-0.420043	0.00416352	-1.2412	0.917833	0.329043	0.0175701	-0.60923	-0.597854	-0.62673	0.299303	-0.200746	1.36682	-0.400607	-0.659498	1.30918	0.34362	0.66549	-0.523577	-2.52162	-0.644428	-0.570231	0.227826	1.0569	-1.44203	1.52457	-0.0974011
						110	Seeds	Threonine-bx.1_Seeds	Betalains_putative	Betaxanthins	6.9_313.07	66.3205	No_association	-0.585014	2.34883	0.665902	0.257901	-0.503154	0.691404	-1.95208	0.316631	1.28757	0.829914	-0.161144	0.395852	0.846481	-0.892879	-0.00644083	-0.310478	0.664177	-0.436224	0.373545	-1.22127	-1.62236	1.37946	-0.257506	1.54691	-1.17773	1.63	-0.613433	1.34982	1.8646	0.479472	-0.100711	-0.793831	-1.77822	0.837156	-0.217701	0.361918
						111	Seeds	Tryptophan-bx_Seeds	Betalains	Betaxanthins	4.66_398.17	85.7154	No_association	-0.102602	1.48176	-2.19762	-1.54525	-0.207542	-2.73184	-1.74842	0.186384	-1.59448	-2.34873	1.33502	1.01537	0.909122	-0.153586	-1.70808	-2.09381	-0.535032	0.693693	0.193607	1.04865	-1.10745	-0.668891	-1.1184	0.451456	-0.426186	-1.14002	-0.127254	1.27057	0.41726	0.751241	1.44805	1.91806	0.977713	-0.258672	-1.71276	-1.958
						112	Seeds	Valine-bx.4_Seeds	Betalains_putative	Betaxanthins	9.16_311.2	77.5317	No_association	-0.0486486	-0.841961	-1.52259	1.17713	0.0296662	-1.03743	-0.597534	-1.02496	-1.36486	-0.408297	-0.423516	-1.24034	-0.0885302	-0.523906	0.0045221	-0.998134	0.864934	1.84992	-0.481334	0.316189	-0.60693	-0.984401	-1.56263	-0.238996	-0.158257	-1.27871	0.267173	-2.43189	-0.258151	1.56183	0.0362191	1.24958	1.59826	-1.34395	0.013786	-0.278349
						113	Seeds	Valine-bx.3_Seeds	Betalains_putative	Betaxanthins	8.04_311.2	60.0466	No_association	1.04169	0.629335	-1.00691	-0.00798582	0.111435	-1.18745	0.668593	-0.477289	-1.63843	-0.236682	0.00593474	-0.94429	1.83307	-0.558553	-0.566818	-0.519474	0.123509	0.901093	0.0501591	0.689899	-0.696972	-0.365106	-0.606999	1.30917	0.427524	-0.859735	0.935189	-1.46922	-2.44572	0.330668	0.428531	0.325338	0.487239	-0.786773	0.439686	-0.178122
						114	Seeds	Valine-bx.2_Seeds	Betalains_putative	Betaxanthins	7.84_311.2	76.2664	No_association	1.00361	-0.602462	-1.14765	0.324367	0.380992	-1.2561	0.0811081	-0.0111007	-1.32288	-0.164979	-0.209131	-0.786352	0.313524	-0.446178	-0.631019	-0.603255	-0.119392	0.418785	0.316565	0.132129	-0.783076	-1.08829	-0.489641	-0.211273	0.343385	-1.08579	0.264059	-1.72954	-2.40992	0.234624	0.131976	1.09275	0.645061	-0.364276	0.0975823	-0.0275423
						115	Seeds	Valine-bx.1_Seeds	Betalains_putative	Betaxanthins	7.67_311.2	82.9155	No_association	-1.59081	-0.243749	-2.77974	0.0603844	-0.616731	1.08815	1.17597	0.445294	-0.732038	0.094628	0.630294	0.0256595	0.924847	-0.144128	-1.15087	-0.868067	0.953444	0.0721448	1.35808	-0.457935	-0.801557	-9.52517	-4.2877	0.16774	-1.59869	-1.27158	-0.73717	-4.15141	-3.93065	0.753137	0.434292	1.10547	0.145253	-2.58504	-2.03679	-0.935592
						116	Seeds	Valine-iso-bx_Seeds	Betalains_putative	Betaxanthins	7.21_311.2	63.4042	No_association	1.4302	-1.07315	-1.6095	0.844011	1.43125	-1.28797	0.843889	-0.180622	-1.11694	-0.287023	-0.114203	-0.333655	-0.135771	-0.246209	-0.852487	0.121571	-0.7614	0.344254	-0.0357991	0.797021	-0.941688	-0.796947	-1.13121	-0.346885	0.923292	-1.1267	0.684043	-1.08186	-3.22932	-0.21268	-0.12103	0.942396	0.410861	-0.65623	0.345709	0.208764
						117	Seeds	Vulgaxanthin-I (glutamine-bx)_Seeds	Betalains_putative	Betaxanthins	7.59_340.212	95.789	No_association	0.085214	-8.32763	-8.32763	0.174954	0.486274	-3.14338	0.201591	0.291236	-1.12662	0.147772	-8.32763	-0.474792	-4.49718	1.07037	-8.32763	-1.15352	-1.71391	-3.24792	-1.31671	0.40535	0.814098	-8.32763	-0.618461	-1.51687	0.517791	-8.32763	0.733545	-8.32763	-0.100713	-8.32763	-8.32763	0.236518	0.192881	-0.175035	-0.0373979	0.775041
						118	Seeds	Vulgaxanthin-IV-isomer (isoleucine-bx).2_Seeds	Betalains_putative	Betaxanthins	9.39_325.112	40.1669	GWAS_sig	0.478552	-0.665897	-0.0603391	-0.0447808	0.153151	0.137827	0.693905	0.517032	0.066314	0.635538	0.195136	-0.155135	-0.994405	0.609527	0.357077	0.435868	0.192035	0.144489	-0.00620377	0.751802	-1.19149	0.0985625	0.331869	-4.58055	0.630913	-0.0423746	0.461111	0.159466	-3.09041	0.548435	0.518463	0.509889	0.285764	0.246895	0.39711	0.770679
						119	Seeds	Vulgaxanthin-IV-isomer (isoleucine-bx).1_Seeds	Betalains_putative	Betaxanthins	9.28_325.112	54.2361	No_association	-2.1068	0.504913	0.0498369	-0.244919	0.722762	-0.345188	-2.50596	-0.260442	-0.764791	-1.11313	0.606979	-0.054404	0.458422	0.513464	0.372299	-0.475376	0.560436	0.557076	0.483828	-3.58085	0.225291	-0.106571	-0.221058	0.444739	-0.885792	-1.13155	1.0149	0.421592	0.501705	0.388274	0.483236	0.187986	0.373166	-0.663846	1.04062	-1.35312
						120	Seeds	Vulgaxanthin-IV-isomer (isoleucine-bx).3_Seeds	Betalains_putative	Betaxanthins	9.57_325.112	58.0666	No_association	1.34226	-0.836883	-0.389479	-1.30733	0.267518	-0.512569	1.30462	0.801937	-2.1919	1.20919	-0.23921	-0.709386	-1.67769	0.776468	0.322685	0.184251	-0.230506	-0.295898	-0.513595	0.607049	-3.51355	-2.86419	-1.05111	-2.905	1.09353	-2.79107	0.804613	0.0831109	-3.78097	0.595056	0.553716	0.391011	0.53492	0.172634	0.657842	1.03032
						121	Seeds	Vulgaxanthin-IV (leucine-bx).1_Seeds	Betalains_putative	Betaxanthins	9.92_325.112	37.4881	GWAS_sig	0.714737	-0.626618	-0.10475	0.180653	0.344957	-0.0086714	0.524171	0.328186	-0.329666	0.554525	0.16469	-0.207858	-1.07202	0.565116	0.363351	0.504089	0.212533	0.21747	0.081894	0.652086	-0.488124	-0.140806	0.20484	-4.64642	0.765363	-0.470359	0.60637	0.067204	-3.36388	0.30313	0.630205	0.387003	0.574527	0.213705	0.804676	0.588264
						122	Seeds	Vulgaxanthin-IV (leucine-bx).3_Seeds	Betalains_putative	Betaxanthins	10.59_325.112	45.9792	No_association	0.879546	-0.539272	-0.178883	0.278547	0.721405	-0.245397	1.24324	0.954699	-0.345481	0.314997	0.00418238	0.171866	-1.1298	0.403186	0.488377	0.247552	0.286983	0.175555	0.0343396	0.135332	1.08453	-0.508735	0.0532656	-4.73388	0.938573	-0.618144	0.453944	0.0702149	-4.44081	1.00881	0.570098	0.293803	0.732247	-0.115093	0.479204	0.162252
						123	Seeds	Vulgaxanthin-IV (leucine-bx).6_Seeds	Betalains_putative	Betaxanthins	11.13_325.112	48.1767	GWAS_sig	1.00381	-0.587651	-0.114618	0.542445	0.845652	0.0417094	1.73169	0.622393	0.156092	0.191418	-0.0246558	0.201242	-1.48935	0.593573	0.470726	-0.0589337	0.206845	-0.132057	-0.24217	-0.115095	1.23362	-0.184596	0.281675	-3.13649	0.838717	-0.111893	0.600597	0.291624	-3.20121	0.670049	0.228433	0.174145	0.884639	-0.127229	0.581142	0.0462855
						124	Seeds	Vulgaxanthin-IV (leucine-bx).4_Seeds	Betalains_putative	Betaxanthins	10.67_325.112	61.9135	GWAS_sig	1.53529	1.59034	0.249593	0.790009	1.35052	0.0643764	1.60873	0.914067	0.0960803	-0.309257	-0.29135	0.854209	-3.52474	-0.361577	0.72744	0.248979	0.157279	-0.899845	-0.284332	-0.0242383	1.30961	0.14955	0.565729	0.766215	1.26591	-0.0885189	0.147081	0.175271	-0.361587	0.10041	0.113508	0.21196	1.13568	-0.425343	0.165258	-0.254048
						125	Seeds	Vulgaxanthin-IV (leucine-bx).5_Seeds	Betalains_putative	Betaxanthins	10.78_325.112	62.7964	No_association	0.0295651	-0.810865	-1.94619	-1.87627	0.434327	-1.07431	0.414831	-0.114578	-3.92338	0.497428	-0.254598	-1.1529	-0.978913	0.548362	0.18175	0.518575	0.0326141	0.34259	-0.0559622	1.11083	0.829055	-0.755525	-1.09587	-2.67918	0.374966	-2.02292	0.517514	-0.998361	0.681584	0.165529	0.560981	0.602631	0.936038	1.19914	0.830185	0.739198
						126	Seeds	Vulgaxanthin-IV (leucine-bx).2_Seeds	Betalains_putative	Betaxanthins	10_325.112	43.7452	No_association	-0.296855	0.0530154	0.236254	0.56486	0.56876	0.247883	-5.20528	-1.00132	-0.126879	-1.28814	0.483057	0.426018	0.665556	-0.32153	-0.494333	-0.701726	0.195883	1.24598	0.379096	-0.0657521	0.897398	0.0242426	-0.145463	0.553093	-0.241992	0.0950287	0.38879	-0.963081	-2.47584	-0.372077	0.089883	0.680042	-0.907936	0.207148	-4.80997	-0.410755
						127	Seeds	Bidecarboxy-dehydro-iso-amaranthin.3_Seeds	Betalains_putative	Betacyanins	7.52_637.358	73.6046	No_association	1.79341	-1.65894	-0.861538	0.893662	0.533915	-0.273219	0.349975	-0.609337	-1.23351	0.481799	-0.132843	-1.80461	-0.661341	0.366262	0.322726	0.595118	0.00377184	-0.540096	0.218918	1.36728	-0.0584291	-0.627039	-1.12535	-0.315465	1.34689	-0.99308	1.58984	-1.44554	-3.66963	-0.212323	-0.796435	0.110227	0.334749	-1.33992	1.46706	0.844327
						128	Seeds	2,17-Bidecarboxy-2,3-dehydro-neobetanin.6_Seeds	Betalains_putative	Betacyanins	8.17_459.311	77.7656	No_association	-1.13768	0.22278	-7.53375	-7.53375	-0.379808	0.860146	0.843572	0.822838	1.27302	0.210474	0.729183	0.289803	0.871969	0.110463	-0.66532	-7.53375	0.955419	0.28668	1.11041	-0.00841745	-7.53375	-1.15326	-7.53375	0.325293	-0.568662	1.3063	-7.53375	-1.51449	-7.53375	0.723881	0.445494	0.84856	0.556826	-7.53375	-7.53375	-0.60561
						129	Seeds	Alanyphenylalanine.2_Seeds	Dipeptides	0	4.4_237.123	83.8587	No_association	1.49525	-1.95143	1.37201	-0.975851	0.62503	0.0881241	0.58265	0.555556	-1.96863	0.579978	-1.34861	-9.03238	-0.490543	0.156005	0.183961	0.703482	0.750877	-0.462259	-0.453982	-0.233889	-1.14376	-9.03238	-0.0103989	1.5091	1.01045	-2.22502	1.93952	-0.0558888	-1.96549	-9.03238	-0.284569	-0.711572	1.39006	-9.03238	1.92129	0.388702
						130	Seeds	Arginyphenylalanine.1_Seeds	Dipeptides	0	3.06_322.187	78.6938	No_association	0.0591128	0.465716	-3.08286	1.45803	0.516071	-2.03091	-1.06345	1.32823	-1.40755	-1.04911	1.96761	-0.11858	-0.307552	-0.105817	-0.548941	-0.618594	-1.36983	0.592417	-0.532962	1.3973	1.08516	-0.16275	-2.54652	-0.369793	0.0905264	-1.04181	0.764699	-0.586057	-1.31138	0.75848	2.35879	1.45782	1.7491	0.0748934	-0.959958	-0.949616
						131	Seeds	Arginyvaline_Seeds	Dipeptides	0	1.09_274.187	79.1406	No_association	1.44192	-1.08411	-1.57008	1.667	0.623196	-2.19651	0.575611	-0.593959	-1.59262	-0.0260698	0.421799	-1.63213	-1.90012	0.32009	-0.256124	0.278753	-0.938811	-0.472418	-0.472951	1.1553	1.59432	-0.262698	-2.13462	-1.05352	0.469817	-1.91951	0.989177	-1.73674	-3.4061	-0.317259	0.0305913	0.297049	1.04594	-0.295345	0.631245	0.0743475
						132	Seeds	Asparaginyisoleucine_Seeds	Dipeptides	0	3.22_246.144	88.0785	No_association	0.612393	-0.341441	-1.25416	0.616941	0.208337	-1.44021	0.603428	-0.21862	-1.38063	-0.384438	0.349709	-1.23904	-1.04517	-0.134512	-0.817778	-0.253492	-0.904794	-0.409314	-0.319445	0.196438	0.684851	-1.21341	-1.06971	-0.985155	-0.236368	-2.97269	0.822722	-1.69865	-1.89966	-0.264868	1.08532	-0.0443178	0.928196	0.182014	0.613183	-0.435759
						133	Seeds	Aspartyproline_Seeds	Dipeptides	0	1.24_231.097	86.1319	No_association	0.343544	1.23759	-2.51817	-1.02722	-0.814841	-1.56448	-2.25926	1.01807	-1.06061	-0.350271	1.39461	-0.0146997	-0.29433	-1.55014	-1.73796	-0.903327	-0.727227	0.257424	-0.0811323	0.684888	-0.882382	-0.0822156	-7.06189	-0.479462	-0.215671	-0.763427	0.552522	0.0222845	-0.9011	0.534991	2.24769	0.801721	0.649558	-0.309911	-0.481489	-2.28423
						134	Seeds	Aspartyvaline.1_Seeds	Dipeptides	0	1.8_233.113	71.6406	No_association	-0.0965953	1.01979	1.36271	-3.07159	1.78845	-0.133038	1.09237	-1.65342	0.939438	-0.338294	-0.73186	-0.314108	-0.284011	-1.28872	-0.621179	0.677571	-0.272325	0.426167	0.262088	-0.0475972	-0.744539	-2.0315	0.250657	0.400486	0.480144	0.105537	0.832425	-0.322101	0.582601	0.559325	-1.52315	-0.1057	1.22671	-1.41487	0.824736	0.862955
						135	Seeds	Glutaminyleucine.2_Seeds	Dipeptides	0	3.49_260.16	81.02	No_association	0.82222	0.368558	-1.37533	-0.791143	0.164395	-2.5486	0.874384	0.681493	0.181021	-0.439251	0.865202	0.0736869	-0.26671	-0.250701	-0.848857	0.154843	-0.924702	-0.162242	0.144982	0.312213	-3.6587	-0.427356	-3.13752	-0.119783	-0.10378	-0.401426	0.00466099	-0.861346	-0.290715	0.190402	2.35616	0.505026	1.0896	-0.232975	-0.503055	0.0190059
						136	Seeds	Glutamyglutamine.2_Seeds	Dipeptides	0	0.72_277.103	105.56	No_association	-0.146417	-1.87244	-0.298556	0.829873	1.18768	-0.696029	1.59445	-1.49114	0.837383	0.387815	0.237822	-1.83943	-1.21944	-0.0807124	-0.846	2.71607	0.209181	0.356095	0.360739	0.78823	0.913084	-1.97633	-0.267917	-1.68206	0.822712	-1.02634	2.05455	-1.35611	-2.12977	-1.89256	0.235213	-0.389478	2.15401	-1.26689	1.04353	0.303397
						137	Seeds	Glutaminyleucine.3_Seeds	Dipeptides	0	3.69_261.097	71.9263	No_association	1.14277	-1.95547	-1.39221	0.482071	1.15228	-0.580362	0.663561	-1.51586	-2.21341	0.301802	-1.25413	-1.60776	-1.09892	0.244009	-0.462773	1.38818	-0.476298	0.304066	-0.660595	1.29065	0.410294	-2.5107	-0.856297	-0.575196	0.874091	-3.23718	1.70313	-0.571052	-2.2135	-0.568229	-0.792578	0.342408	1.05634	0.0866365	2.3616	0.656043
						138	Seeds	Glutamytryptophan_Seeds	Dipeptides	0	5.09_334.139	71.2939	No_association	1.61071	-2.84717	-1.52382	1.77436	0.349934	-1.25062	0.618449	-0.635383	-0.477792	0.715077	-1.04495	-3.10066	-0.646712	0.840646	-0.296991	-0.341412	-0.478323	0.371476	0.61407	1.42883	0.513598	-0.135569	-1.72231	-2.15583	0.362254	-1.69683	1.59254	-1.38607	-3.66354	-0.349431	-0.912398	0.228148	0.0932373	-0.593428	1.47982	0.708396
						139	Seeds	Glycylalanine_Seeds	Dipeptides	0	0.78_147.112	66.1604	No_association	0.858812	-0.0479814	-1.67565	-0.0185323	0.119475	-1.75934	-0.506178	0.26419	-0.349134	0.366528	0.446744	-0.42894	-0.343626	-0.383328	-1.02404	0.380303	-1.33319	-0.236219	0.733741	1.00407	1.46335	-0.205116	-1.60192	-0.604651	-0.278517	-0.918913	0.914612	-1.06913	-0.866011	-0.05748	0.784637	0.353689	0.598711	0.152487	-0.0156903	-1.05462
						140	Seeds	Glycylmethionine.2_Seeds	Dipeptides	0	2.05_207.112	105.718	No_association	-2.54032	2.16839	-6.37365	-6.37365	-0.494729	-3.07175	-1.25868	-2.74456	-6.37365	0.0979899	1.13021	1.57354	-0.519724	0.794786	0.432538	0.580401	0.429952	-0.394088	0.280181	-6.37365	-0.27796	-6.37365	-6.37365	2.15887	-2.33424	-6.37365	-1.58665	1.53369	0.126607	0.659968	-0.085055	0.184928	-0.179836	-6.37365	-2.01426	0.269833
						141	Seeds	Glycylproline.2_Seeds	Dipeptides	0	1.1_173.092	71.9982	No_association	0.728671	-0.778785	-2.21635	-0.472347	0.491973	-1.84862	0.205403	-0.130317	0.0284983	0.00866888	-0.543146	-1.5749	-1.33174	-0.360979	-0.751443	-0.393135	-0.303709	0.497882	0.0418909	0.994754	-0.767988	-1.49507	-2.50146	-1.15063	0.0936164	-2.86021	0.821014	-1.08703	-2.38823	-0.24075	2.06579	0.102881	0.744981	-0.372555	0.756946	0.373347
						142	Seeds	Glycyltryptophane_Seeds	Dipeptides	0	4.91_262.118	73.5777	No_association	1.76729	-1.81547	-1.84634	0.692805	0.968401	-1.89544	0.563914	-0.956408	-0.634451	0.711272	-0.203373	-2.5866	-0.505419	0.705959	-0.230787	0.642309	-0.481889	0.0386845	0.323079	1.59285	0.8155	-1.12301	-2.5491	-1.73302	1.29713	-2.17672	2.06308	-1.58183	-3.35739	-0.1735	-0.439073	1.18455	1.03688	-0.653355	1.54316	0.963092
						143	Seeds	Histidyarginine_Seeds	Dipeptides	0	0.53_156.592	76.609	No_association	1.23223	0.355486	-3.5928	0.281013	0.452359	-6.86342	-6.86342	-0.109234	-1.16965	-0.784949	1.41242	-0.645591	-0.239228	0.151578	-1.72881	-0.904533	-0.494653	-0.056908	0.255264	1.55228	0.790573	0.133708	-6.86342	0.162382	0.190675	-1.59497	1.34346	-0.675157	-1.64786	0.584043	1.22768	1.71215	2.02235	0.0613156	-0.0698809	-1.67976
						144	Seeds	Histidyhistidine.1_Seeds	Dipeptides	0	0.5_147.03	71.4422	No_association	-0.843844	-0.953506	-0.493987	-0.358156	0.396458	-1.53656	1.57652	-1.11258	-1.08666	-1.8241	2.58261	-0.644208	0.0140163	0.745552	0.201291	1.19473	-0.0624381	0.976386	-1.19261	0.568096	-0.747152	-1.31067	-0.15572	-1.18751	0.147626	-1.954	1.16067	-0.341552	-3.01463	-1.14986	-0.478276	0.600643	-0.895896	-0.733435	0.545959	-0.582978
						145	Seeds	Histidyhistidine.2_Seeds	Dipeptides	0	0.61_147.07	87.7687	No_association	0.140449	-1.58787	0.464034	-1.2812	1.0815	-0.334627	0.556333	-1.57877	0.238017	-0.838215	0.132933	-0.856041	-1.54017	-9.19917	-0.0129349	1.5607	0.1289	-1.35736	-0.7052	0.585355	-9.19917	-0.751455	-0.798746	-0.347302	0.56646	-0.646441	1.36237	-0.827927	-1.67345	-1.65998	0.835023	0.328565	-0.124813	0.14655	1.61061	-0.690225
						146	Seeds	Histidytryptophan.2_Seeds	Dipeptides	0	3.61_342.177	64.5966	No_association	1.00587	-2.35679	-1.04356	1.66165	0.669372	-0.145403	-0.0716242	-1.09427	-2.63	0.202062	0.419202	-0.434678	-1.635	0.604795	0.52804	1.17888	-0.145612	0.434917	0.000663184	0.375935	-2.0143	-1.29058	-1.8029	-2.14809	1.23009	-2.68803	0.940622	-1.00861	-4.11165	-0.509871	-0.957486	-1.19821	-0.257099	-0.213711	1.40061	1.1192
						147	Seeds	Histidytryptophan.1_Seeds	Dipeptides	0	3.51_342.156	71.3375	No_association	1.3754	-2.52276	-1.22564	1.06715	0.53127	-1.61079	0.0542736	-0.606148	-1.97256	0.392223	-0.434599	-3.33822	-0.869557	0.894678	0.119553	0.582415	-0.435315	0.50997	0.20432	1.2576	1.15473	-0.850123	-1.69426	-2.47588	0.75174	-3.05407	1.6892	-1.64349	-4.40053	-0.288723	-0.936895	0.457078	0.528698	-0.25906	1.46741	0.754971
						148	Seeds	Isoleucyaspartate.2_Seeds	Dipeptides	0	1.89_247.128	74.0057	No_association	1.05368	-0.829244	-3.38414	1.69962	-0.136127	-2.78384	0.35059	-0.250375	-2.2663	0.459788	-0.0614726	-0.981432	-1.2076	0.0989268	-0.31289	0.701743	-1.21765	-0.0749997	0.178444	1.34087	0.273162	-0.396576	-3.69358	-0.698151	0.245073	-2.267	0.750645	-1.76607	-2.66638	-0.0794782	0.503425	0.158245	0.985205	-0.161531	0.346165	0.427473
						149	Seeds	Isoleucyglutamine.1_Seeds	Dipeptides	0	1.95_260.16	78.6014	No_association	0.855263	-0.360859	-0.948796	1.11014	0.902179	-2.00604	0.467524	-0.602304	-1.09907	0.00174008	-0.00755056	-0.48616	-1.69972	0.0645444	-0.120404	0.904199	-1.43112	-0.0330889	-0.140266	1.0433	0.233175	0.178623	-1.54964	-1.12318	0.331045	-1.27	1.07776	-1.29687	-0.937866	-0.213564	0.968963	-0.101856	1.27514	0.220252	1.04311	0.0500276
						150	Seeds	Isoleucyisoleucine_Seeds	Dipeptides	0	4.91_245.185	84.1259	No_association	1.15325	-1.05435	-0.453992	0.692227	0.732296	-1.5139	1.25819	-0.236723	-0.0251157	-0.76879	0.726117	-0.06949	-0.964913	-0.395613	-0.615264	0.794954	-0.571124	-0.153631	-0.720281	0.172778	-0.101465	0.471541	-1.63682	-0.394989	-0.264244	-1.43608	-0.582416	-2.08599	-1.3985	-0.392669	1.47462	-0.336414	1.72906	-0.558862	0.479346	0.408078
						151	Seeds	Isoleucymethionine_Seeds	Dipeptides	0	4.4_263.102	90.0796	No_association	-0.630063	-0.439255	0.892053	-8.67887	1.68432	0.804322	0.34658	2.66752	-0.211319	-0.2116	1.01217	0.0747303	1.14841	-0.650765	-1.72679	-0.528156	1.40853	-0.608499	-0.0699625	-0.681241	1.39174	0.272222	1.41281	-0.510544	-0.321494	-2.1099	0.0516053	-0.987085	-0.742316	0.967812	1.13011	1.9653	0.29489	-0.762057	-0.726182	-1.21549
						152	Seeds	Isoleucyproline.1_Seeds	Dipeptides	0	4.09_229.154	85.2486	No_association	-0.269909	0.485868	-0.0780962	-2.50782	-0.0118947	-0.895561	0.97804	1.77283	0.88536	-0.934916	1.77346	-0.724229	-0.355198	-0.92085	-0.465734	-0.0481045	-0.640095	-0.127286	-0.196309	0.445457	-0.243653	1.21408	-0.746358	-0.988271	-0.287408	-0.555127	-0.206752	0.473967	-0.962487	0.199315	2.09645	0.398883	-0.0395703	-0.512701	-0.406207	-0.33278
						153	Seeds	Leucyaparagine_Seeds	Dipeptides	0	1.39_246.144	71.685	No_association	0.918878	-1.67501	-1.15408	0.474275	1.03493	-1.05969	0.674305	-0.0330431	-1.21679	0.375243	-1.23329	-2.41862	-0.595537	0.618879	-0.167881	0.46185	-0.232115	0.529829	-0.249031	1.52612	1.14562	-0.398133	-1.92183	-1.00728	0.621425	-1.29823	2.31254	-0.92577	-2.832	-1.04929	-0.0137156	-0.0270887	0.666474	0.663988	1.80801	0.230103
						154	Seeds	Leucythreonine.1_Seeds	Dipeptides	0	2.25_233.124	80.3071	No_association	-0.0435653	-1.54594	0.362531	0.279145	-0.0806662	-1.16171	0.00872854	-0.588744	-0.114427	-0.129666	1.17325	-0.852641	-0.262346	0.102379	-1.29144	1.0641	0.745932	-0.315408	1.31606	0.478715	1.44833	-0.643815	-1.04943	1.24722	0.182057	-0.831457	1.14513	-0.448655	-2.60585	0.230703	-0.96532	0.637255	0.411671	-1.184	0.953253	-1.27285
						155	Seeds	Leucytyrosine.1_Seeds	Dipeptides	0	4.47_295.165	81.0135	No_association	0.733548	-0.109274	1.22236	-0.293361	0.44285	-0.942271	1.11843	0.157229	0.906473	-0.237291	0.584124	0.519954	-1.46753	0.26278	0.0438105	0.956875	-1.61206	-0.826508	-0.895905	-0.191335	-0.737699	2.74852	-0.110255	-1.07749	-0.139414	-0.0701366	0.0328941	-1.73954	-0.544228	-0.533879	1.33714	-0.176945	1.33805	1.44998	-0.225431	0.190049
						156	Seeds	Lysyglycine.1_Seeds	Dipeptides	0	0.53_204.134	70.5387	No_association	0.763253	0.547999	-2.21611	1.09437	-0.0500421	-1.26639	-0.732747	-0.203813	-2.05935	0.474743	1.32481	-0.923532	-0.181914	0.050987	-1.43288	-1.18891	-0.682068	0.0290414	0.565252	1.30181	0.77104	-0.83021	-1.55217	-0.375972	-0.405572	-2.87603	0.508042	-0.794582	0.261952	0.388811	2.13798	1.08195	1.3457	0.49715	-0.384195	-0.566149
						157	Seeds	Lysyglycine.2_Seeds	Dipeptides	0	0.73_204.134	231.866	No_association	0.476452	0.528422	-0.710246	0.638417	0.103088	-0.889935	-0.152495	-0.867481	-1.23034	-0.0918189	0.710708	-0.975492	1.57095	-0.186512	-0.709537	0.10292	0.235288	1.44995	0.465021	0.345325	-0.0826565	-1.67766	-0.595215	-1.22361	-0.176521	-2.60269	1.1756	-0.751149	-0.605089	0.59836	0.188708	0.328027	-0.615663	-0.0261764	0.849767	-0.386505
						158	Seeds	Lysymethionine.2_Seeds	Dipeptides	0	1.1_278.123	68.242	No_association	0.494365	-0.422127	2.33451	1.30474	0.193516	1.15164	0.171956	-1.13691	-1.07048	-0.515338	-5.88203	1.44204	0.114996	0.656917	0.517421	0.199521	0.0298405	0.960151	0.0104643	-0.553824	-0.369389	-0.150539	0.183092	-0.331405	0.423283	-0.382139	0.188739	-0.221423	-0.910343	-0.324071	-1.05803	-0.0314143	-0.0944955	0.82693	0.699391	0.0771817
						159	Seeds	Lysymethionine.1_Seeds	Dipeptides	0	1_278.123	107.262	No_association	-3.00385	0.552536	-1.25143	-1.49544	-0.0395091	-1.2125	-0.670253	1.48457	1.37922	-0.74588	2.1875	1.11927	-0.513525	-0.740527	-2.59792	-0.242126	-2.24884	-0.690503	-0.721038	0.47322	0.460412	-1.23248	-1.9915	-0.515762	-0.781214	-0.565964	0.0256677	-0.376815	-0.25958	-0.431219	1.12464	0.256288	-0.38619	-5.74507	-0.494043	-1.03187
						160	Seeds	Lysyphenylalanine.2_Seeds	Dipeptides	0	2.82_294.181	76.3089	No_association	1.50861	-1.42006	-2.41438	1.17616	1.06366	-2.62246	0.570617	-0.334761	-2.51106	0.263126	0.367188	-1.43583	-1.91736	0.207337	-0.165303	0.592043	-1.01263	-0.12814	-0.335978	1.47802	1.13401	-0.533465	-2.1201	-1.71625	0.912236	-2.30166	1.62838	-2.05144	-3.96409	-0.491716	1.11317	0.235689	1.04166	-0.052477	1.37608	0.200532
						161	Seeds	Lysyproline_Seeds	Dipeptides	0	0.74_244.117	85.9259	No_association	-0.943427	0.776686	0.0984304	-1.57206	0.864638	-0.464166	0.247575	1.47891	1.08393	-0.613608	1.46548	0.888633	-0.671125	-0.760615	-0.473611	-0.378294	-1.0178	-0.477445	-0.448985	0.532798	0.911619	-1.46485	-0.121974	-0.423033	-0.363488	-0.146274	0.0596708	0.0668811	0.213131	-0.167526	1.52197	0.0834504	0.249604	-0.941261	-1.31832	-1.3684
						162	Seeds	Lysytryptophane.2_Seeds	Dipeptides	0	3.77_333.156	69.3117	No_association	1.17792	-0.487172	0.313184	0.609342	1.25806	-0.461865	0.471427	-0.265404	-0.512388	0.551013	0.0689588	0.310717	-1.52033	-0.104714	-0.771128	0.857961	-0.629006	-1.00797	-0.517118	0.471565	-0.762303	0.220477	-0.480246	-1.01886	0.898616	-0.862138	1.99672	-0.210543	-1.35307	-0.937106	1.02598	1.09257	0.209302	-0.146571	2.07175	-0.85879
						163	Seeds	Lysytryptophane.1_Seeds	Dipeptides	0	3.64_333.192	75.4192	No_association	1.33898	-1.62495	-1.80901	1.36645	0.559527	-2.44245	0.31682	0.14327	-2.43273	0.166571	0.241448	-2.272	-1.19976	0.560703	-0.182454	-0.00289676	-0.725193	0.201547	0.0235708	1.25654	1.61324	-0.266871	-1.93155	-1.50247	0.36578	-1.72535	1.61891	-1.14952	-4.3998	-0.351589	0.777318	0.601257	0.844276	-0.651002	1.12009	0.355971
						164	Seeds	Phenylalanyalanine.1_Seeds	Dipeptides	0	3.64_237.133	157.038	No_association	0.145694	-1.00067	0.252742	0.581444	0.267913	0.399467	2.22136	0.845295	0.81282	0.0875007	-0.198212	-0.312935	-0.804035	-0.611598	-0.384011	2.16034	-0.68294	-0.587639	-0.18056	-0.270927	-1.77215	-0.0290252	-0.239011	1.64944	0.404569	0.252516	-0.129784	-0.668605	-1.392	-1.86159	-1.86802	-0.070253	1.07224	-0.709014	0.177506	0.790311
						165	Seeds	Phenylalanyarginine_Seeds	Dipeptides	0	2.49_322.187	86.3898	No_association	0.0283526	0.331387	-0.426437	-1.27152	0.777761	-1.97215	-0.20066	1.28776	0.0722332	-0.77331	1.9995	0.741919	-0.872327	-0.595269	-0.205438	-0.174296	-1.27723	-0.487974	-0.461884	-0.34159	1.15342	0.451889	-1.14648	0.464207	-0.217104	-0.0751242	0.610904	-0.109453	-2.34348	0.0236144	1.18433	0.903625	0.933706	0.0162818	-0.271131	-0.662595
						166	Seeds	Phenylalanyglycine_Seeds	Dipeptides	0	3.67_223.107	82.1653	No_association	0.798053	0.183996	0.988323	-0.525351	0.124568	-1.02811	0.422402	0.489246	0.618743	-0.632263	0.557518	0.601694	-1.73114	-0.376616	0.2027	0.47605	-1.13438	-0.904229	-1.07767	-0.228074	-0.00983802	2.20333	-0.482034	-0.909632	-0.106017	-0.353823	0.120902	-1.38733	-0.586965	-0.483093	1.88428	0.128275	1.01612	0.851623	-0.233455	-0.30892
						167	Seeds	Phenylalanytyrosine.1_Seeds	Dipeptides	0	5.1_329.149	71.4795	No_association	0.767609	-1.32521	0.712396	0.270481	0.516242	-1.76923	0.992909	-0.612707	0.540046	-0.0211962	0.286351	0.558502	-3.40827	0.062991	-0.182341	0.862803	-1.20401	-0.305221	-0.165583	-0.0922233	-0.492995	1.55863	-0.491516	-1.53896	-0.657384	0.798907	-0.1259	-3.13479	-1.93885	-0.308362	1.27809	-0.595448	0.953687	0.0314367	-0.481402	0.524266
						168	Seeds	Phenylalanytyrosine.2_Seeds	Dipeptides	0	5.32_329.156	64.0255	GWAS_sig	0.612245	-1.24217	0.069286	-0.0747896	0.502372	0.886534	2.02271	0.876307	0.479377	-0.722725	-0.238375	-0.00402959	-2.5378	-0.192109	0.660678	0.665384	-0.00265262	-0.00793028	-0.724777	0.571588	0.0496796	-1.52503	-0.280062	-0.705538	1.00302	0.205235	1.06633	0.386784	-3.44639	-0.492737	-0.531108	0.131908	1.56162	-0.292413	0.557454	0.630664
						169	Seeds	Phenylalanyvaline.1_Seeds	Dipeptides	0	4.75_265.143	50.2124	No_association	0.817753	-0.751888	-2.23301	0.548784	0.22804	-2.04829	0.499938	-2.27931	0.117933	0.427716	0.275492	-2.21296	0.172055	0.0524747	0.20919	0.79966	0.286038	0.873816	0.740539	0.882822	0.590684	0.129587	-2.28359	0.326785	0.510737	0.301963	0.902122	-0.152869	-0.792487	0.743376	0.0830413	0.119516	0.787735	-2.24049	0.75153	0.668817
						170	Seeds	Phenylalanyvaline.2_Seeds	Dipeptides	0	5.04_265.154	122.818	GWAS_sig	0.635626	1.69395	-1.18004	0.277367	-0.541354	-0.755271	-0.733198	-0.292023	-0.680177	-0.118283	-0.20843	0.013985	-0.908578	0.564752	0.0955342	0.310719	0.916869	0.352222	1.38759	0.0903696	3.8579	-1.13698	-1.00512	-0.310396	-0.387011	-0.675218	0.819491	-0.701023	-2.44509	0.0538407	-1.87456	0.370609	-0.229903	-0.0275598	0.0701367	0.548189
						171	Seeds	Prolyalanine_Seeds	Dipeptides	0	0.71_187.107	69.5176	No_association	0.973026	-1.70425	-1.28863	0.716101	1.26894	-1.65839	0.447339	-1.29072	-2.46631	-0.176449	1.17915	-1.13138	-0.340808	1.12195	-0.15116	-0.206638	-0.405298	0.0342512	0.114917	1.49018	0.846489	-1.38766	-1.13339	-1.30891	0.615612	-2.0231	1.9491	-1.98758	-1.70599	0.0123297	0.0225995	0.166144	0.331803	-0.411294	1.65781	0.534221
						172	Seeds	Prolyphenylalanine_Seeds	Dipeptides	0	4.83_263.138	78.8492	No_association	0.869715	-0.0879097	-0.678672	-0.904422	2.00995	0.379581	-0.784326	0.483378	-0.447397	1.62446	-0.0920047	0.917291	0.309078	0.165716	-1.12729	-0.451954	-0.644795	0.116278	0.736129	0.657641	1.06759	0.992247	-0.523383	0.269757	1.59459	-1.86017	1.41275	-0.10974	-1.44419	1.6557	-1.64312	2.58512	1.90359	-1.37951	-0.0866999	-1.24592
						173	Seeds	Prolytyrosine_Seeds	Dipeptides	0	3.22_279.133	74.56	No_association	0.680427	0.451589	-0.875071	-1.06371	0.868972	-1.01764	0.692452	0.512063	0.953135	-0.412532	0.923259	-0.306821	-0.35642	-1.62803	-0.845688	0.426763	-1.20277	0.448086	-0.536011	0.120472	0.192852	-1.22577	-0.229511	0.557642	1.01201	-0.0198162	1.03229	-1.03073	-0.335559	-0.389174	1.26128	1.01177	1.62772	0.437883	0.701236	-0.0687959
						174	Seeds	Prolyvaline_Seeds	Dipeptides	0	2.35_215.102	86.1805	No_association	-1.67895	0.706037	0.743826	-2.52706	0.705278	-0.0478783	-0.0363832	1.43017	-0.0313478	-0.139717	0.815314	1.37999	-0.587815	-0.559106	-0.455904	1.04254	-0.31813	-0.734952	-0.0584015	0.342827	1.65241	-1.36556	-1.03876	0.574968	-0.279561	-0.967627	0.396459	-0.534348	-0.482871	-0.0661755	1.27152	0.674881	0.46148	-1.84659	-1.96736	-1.09016
						175	Seeds	Seryproline.1_Seeds	Dipeptides	0	0.96_203.113	111.524	No_association	-0.762048	0.980105	-0.281846	-0.664029	-0.22159	-0.840574	-0.404393	1.39764	-0.233937	-0.852523	1.90448	0.411602	-0.104583	-0.967919	-1.19502	-0.373166	-0.0187976	-0.218715	0.535583	0.143244	0.516933	-0.741041	-1.16078	1.51753	-0.444988	-1.23719	-0.287169	0.4187	-0.701396	0.191297	1.60545	0.535405	0.665341	-0.403421	-0.744226	-1.04252
						176	Seeds	Seryproline.2_Seeds	Dipeptides	0	1.1_203.102	73.821	No_association	0.322225	1.70199	-2.64571	0.631126	0.15053	-1.05532	-0.0243609	0.75184	-1.35592	-0.760585	1.73759	-0.793185	0.0162704	0.0594863	-0.673501	-0.100167	0.000189154	1.20767	0.583344	0.267628	-0.298547	-0.612906	-3.47166	0.155091	-0.737693	-0.872004	0.352635	-0.32025	-1.29387	0.656702	1.29753	0.859479	1.17409	0.0569468	-0.383165	-0.466436
						177	Seeds	Threonyisoleucine_Seeds	Dipeptides	0	3.39_233.149	79.6662	No_association	1.221	0.513698	-1.7422	1.0366	0.50192	-2.68346	0.533015	0.373951	-0.306156	-0.1966	0.320987	-1.065	-0.774722	0.163548	-0.77874	0.103201	-0.699269	0.0113359	-0.0560189	0.908597	-0.527343	-1.53446	-2.2141	-0.064889	0.181702	-1.18952	0.784521	-2.09107	-1.92002	0.0252899	1.1051	0.52799	1.19995	-0.684401	0.629437	-0.0125661
						178	Seeds	Threonyphenylalanine.2_Seeds	Dipeptides	0	4.33_267.119	70.9555	No_association	-0.315725	0.923894	-1.73446	0.564704	0.247397	-1.19898	0.19715	-0.539028	-1.65601	-0.341289	1.01059	-0.378984	1.41903	-0.120195	-0.528671	-1.02459	1.19982	2.37388	0.809672	0.0631398	-0.532678	-1.18397	-0.927022	-0.397164	-0.591162	-1.70289	0.955006	0.300808	-3.12399	1.83162	0.57949	0.287513	-1.35203	-0.349558	0.665412	-0.267451
						179	Seeds	Threonytryptophane_Seeds	Dipeptides	0	4.99_306.144	81.4836	No_association	2.01672	-1.31583	-1.33273	1.52133	0.595012	-2.27261	0.00670878	-0.245224	-1.38324	0.446084	-0.475829	-2.70413	-0.863133	1.29829	-0.432592	-0.17108	-0.248188	0.548871	0.809914	1.26277	0.353544	-0.558892	-1.76523	-1.32237	0.74107	-2.6288	0.832007	-1.73519	-4.03307	0.116455	0.348507	0.456792	0.714509	-0.850806	0.788829	0.543235
						180	Seeds	Tryptophyarginine.2_Seeds	Dipeptides	0	3.11_361.151	73.8975	No_association	1.1532	-1.26782	-2.18346	0.149178	0.107213	-2.27857	0.120049	-0.140246	-0.919494	-0.29266	1.58658	-1.17769	-0.435032	-0.292729	-0.911968	-0.666716	-1.24742	-0.097298	-0.224258	2.00158	0.678913	-1.49315	-2.77704	-0.712994	0.232175	-1.59271	1.09767	-0.202238	-1.77952	0.0814328	0.677331	1.31313	1.21425	-0.251956	-0.0286709	-0.0702973
						181	Seeds	Tryptophyarginine.1_Seeds	Dipeptides	0	3.1_361.198	71.5212	No_association	0.599733	-3.1707	-0.892227	0.528993	0.714409	-1.45965	0.090353	-0.18428	-1.44032	0.0216827	0.28815	-2.08396	-0.61304	0.681712	-0.200257	0.268792	-0.21387	0.145308	0.180267	-0.0585895	1.38766	0.892961	-1.51208	-1.06038	0.221019	-1.32893	1.27314	-1.16785	-5.09706	0.494574	-0.833212	0.868952	0.277433	-0.406582	1.61286	0.0705493
						182	Seeds	Tryptophyaspartate_Seeds	Dipeptides	0	3.89_320.124	90.6448	No_association	1.27655	-2.25693	-1.79558	0.925605	0.134831	-1.39315	0.125429	-0.482624	-1.74393	0.765239	-0.468653	-2.68377	-1.01652	0.883192	-0.314919	0.0788197	-0.631781	0.225411	0.117175	1.30772	2.14865	-0.079779	-1.60531	-1.93023	0.455012	-1.49418	2.75006	-1.35201	-3.02231	-0.499605	0.129546	0.0861572	0.344991	-0.624369	2.60341	0.810069
						183	Seeds	Tryptophyglutamate.1_Seeds	Dipeptides	0	4.17_334.14	75.2304	No_association	1.55823	-0.813786	-1.0432	1.71159	1.56826	-0.946828	-0.332649	-0.320617	-0.711901	0.865671	-1.45749	-0.00585927	-0.156834	0.849628	-1.36149	-0.895968	-0.110671	0.189514	0.550236	1.33011	-0.563725	0.386169	-0.939849	-1.1155	0.878172	-1.1377	1.74244	-1.32964	-1.69276	-0.155384	1.05597	1.23466	-0.115446	-1.34498	1.02796	0.681916
						184	Seeds	Tryptophyglutamate.2_Seeds	Dipeptides	0	4.25_334.136	82.3967	No_association	-0.311818	0.748676	0.814812	-2.46418	-0.0993455	1.75637	0.597419	0.614338	1.75552	-0.988886	0.631227	-0.0905768	-0.519495	0.780235	0.297149	-0.625543	0.292001	1.46187	0.359457	-0.347361	-0.0905991	0.0271664	-1.24518	0.26051	0.249953	0.175303	1.00243	0.639381	0.287456	-0.0401428	-0.636239	0.818591	0.0243204	0.472135	0.372662	-0.757062
						185	Seeds	Tyrosyglutamine.2_Seeds	Dipeptides	0	1.88_310.139	94.8142	No_association	0.398417	0.0349843	-1.45436	-0.351846	-0.052335	-1.06597	-0.201768	0.495571	0.723905	-1.15298	0.597186	-0.781533	-0.653568	0.47354	-0.932826	-0.0672385	-0.928286	1.02509	0.485113	1.48931	2.76314	-0.703876	-1.90157	-0.616155	-0.614249	-0.558202	1.12513	-1.65847	-1.52475	-0.180208	1.35866	0.769954	0.657137	0.949667	0.999895	-0.448968
						186	Seeds	Tyrosyisoleucine.1_Seeds	Dipeptides	0	4.65_295.165	79.1054	No_association	0.999277	-0.341511	-0.00716574	0.152274	0.758251	-1.22316	0.916731	0.460159	0.524569	-0.0269944	0.140902	-0.208586	-1.44081	-0.0888789	-0.15415	0.622923	-0.713455	-0.682786	-0.275999	-0.150909	-0.877497	1.73853	-0.982869	0.703793	-0.191086	-0.586956	0.104253	-1.9933	-0.710071	-0.580135	1.92247	-0.0351627	1.46478	0.826344	0.0857484	0.180229
						187	Seeds	Tyrosyphenylalanine.1_Seeds	Dipeptides	0	5.66_329.105	65.638	No_association	0.716357	-0.0477357	-1.61068	-1.11309	0.470235	-0.838551	-0.0240626	1.59047	-2.95795	-0.324491	-0.742555	-1.02341	0.191754	0.85014	-0.363828	-2.30976	-0.130807	0.672986	-0.246036	2.32238	-0.193962	-2.53051	-2.13134	-2.07163	0.872963	-1.82381	1.86071	-2.65197	-2.1088	0.796728	-0.715563	0.657853	0.4199	0.160843	1.24585	0.225162
						188	Seeds	Tyrosytyrosine.2_Seeds	Dipeptides	0	4.22_345.151	67.9336	No_association	0.508552	-0.121437	-0.582877	1.59281	0.751099	0.143683	0.83284	1.00734	-1.33194	0.0828875	1.69089	0.860055	-0.569979	0.987068	-0.773422	-0.225865	-0.594658	0.944505	0.236275	0.588441	-2.01737	-0.334798	-0.756989	-1.07093	0.275881	-0.54768	0.741188	-0.707453	-4.39992	0.116469	-1.26771	0.409992	1.33325	0.46243	0.194175	0.642202
						189	Seeds	Tyrosyvaline_Seeds	Dipeptides	0	3.74_281.146	75.663	No_association	-0.39487	-0.849417	-0.0404736	0.645857	0.383154	-0.663442	0.644767	0.553855	-0.468115	-1.33385	0.339182	0.287299	-1.37461	-0.640286	-0.755509	-0.163166	-0.333192	-1.70971	-1.21564	-1.9545	-1.20023	0.782613	0.189776	-2.84415	-0.151292	-0.923261	-0.583759	-0.599963	-3.44798	0.725485	-0.195735	0.218612	-0.0464825	-0.122944	-3.05137	-0.497581
						190	Seeds	Valyaspartate.1_Seeds	Dipeptides	0	1.1_233.113	9.31545	GWAS_sig	0.527617	0.164208	-1.68243	0.618481	0.488138	-2.31066	0.0578083	0.0878932	-0.960707	-0.107491	0.744918	0.0809886	-0.398583	0.0946776	-1.12046	0.0237837	-0.56955	0.244546	0.105296	1.33458	0.366292	-0.190381	-2.0932	-1.64886	-0.283772	-0.781013	0.922868	-1.2273	-1.4292	0.101419	3.56118	0.447284	0.778705	-0.260832	0.481601	0.0666372
						191	Seeds	Valyaspartate.2_Seeds	Dipeptides	0	1.23_233.113	72.9118	No_association	0.724149	-1.32993	0.323962	1.5724	0.774371	-0.603565	1.17188	-0.566165	-0.63157	0.163596	-0.0642262	-3.15622	-2.3899	-0.663519	0.103188	0.181506	0.55727	-0.910123	0.76724	0.109749	0.403621	-1.07167	0.374591	1.70709	0.666827	-1.93022	1.11886	0.271838	-2.99217	-0.685375	-2.13237	-0.2082	-0.377219	-0.164847	1.1683	0.4395
						192	Seeds	Valyglutamate.1_Seeds	Dipeptides	0	1.3_247.139	70.597	No_association	-0.293468	0.801966	-0.416625	-1.97667	0.439739	-2.27711	0.152598	0.667302	0.386569	-0.747774	1.499	0.687319	0.107463	-0.767014	-2.17293	-1.86937	-0.645729	-0.333425	0.841244	0.492088	0.388829	-1.96273	-9.32237	1.33151	0.290646	-1.15197	0.190689	0.153224	-0.397502	0.369489	0.605101	0.887383	0.921423	-0.334639	-3.00067	-0.444781
						193	Seeds	Valyglutamate.2_Seeds	Dipeptides	0	1.31_247.128	80.9769	No_association	0.54948	-0.587799	-0.1518	-0.570468	1.07084	-1.89546	1.44802	-0.461058	0.42988	-0.519506	0.536154	-0.909972	-1.75407	-0.440589	0.149166	0.459704	-0.786876	-0.0371652	0.521288	0.783615	-0.122736	-0.292864	-1.4753	0.00656905	0.389765	-0.667808	0.411093	-1.38845	-1.74364	-0.373568	0.590281	0.0734336	0.897935	-0.708564	0.0960813	-0.256542
						194	Seeds	Valylysine_Seeds	Dipeptides	0	0.59_123.594	133.358	No_association	0.232554	-0.822405	-5.30197	-5.30197	-0.184524	1.93677	-0.299771	2.48804	1.27493	-1.34343	-1.7619	2.42545	-0.838066	-0.431002	-1.29769	-5.30197	-0.209004	-0.699228	-1.43918	-1.16978	-0.876752	1.09237	-2.84254	-5.30197	-0.503834	1.04659	-0.444634	-2.81808	-1.41397	-5.30197	-5.30197	-0.284094	0.0304861	-0.694999	-0.293545	0.421121
						195	Seeds	Valyphenylalanine_Seeds	Dipeptides	0	5.33_265.118	72.2358	No_association	1.04833	-0.157897	-0.228828	-0.556871	-0.27746	-1.03679	-0.366818	-2.2482	0.0857773	1.29457	1.43906	-1.75858	0.57214	-0.864624	-0.604466	-1.22977	-0.147998	0.79477	0.96558	-0.200642	0.417691	-0.669263	0.638766	-1.2905	0.384068	-0.299696	0.62077	-0.0872583	-1.42308	-0.0698308	-0.109631	1.67538	-0.893243	-0.819567	0.767339	1.20752
						196	Seeds	Valyproline_Seeds	Dipeptides	0	3.26_215.102	70.8512	No_association	0.174727	-0.0733064	-0.920111	-0.0500926	0.21923	0.858336	0.343746	1.09681	-0.793335	0.342367	-0.598738	-0.716513	-0.62791	0.721438	-0.645913	0.568715	0.732013	1.78824	0.779635	0.92159	-0.863831	-1.58557	-1.12074	-0.922948	0.457018	-1.69696	0.660433	-1.06522	-1.04969	0.799245	-0.509306	1.28645	1.75112	0.52599	-0.359096	1.79484
						197	Seeds	Valytyrosine.2_Seeds	Dipeptides	0	3.67_281.113	75.9882	No_association	0.863305	-0.263826	0.0592083	-0.374696	0.530802	-2.22555	-0.664003	-1.94326	-0.77012	0.611237	0.711061	-0.564264	-0.87265	-0.322466	-1.78023	-0.794051	0.844751	0.747383	0.706192	0.79757	-0.309093	-0.613495	-0.423446	-0.671437	0.673359	-0.900278	0.143769	-0.309306	0.189962	0.426074	-0.0761337	0.663292	-0.155665	-1.01006	0.249801	1.26675
						198	Seeds	Quercetin-3-O-6-O-rhamnosyl-glucoside-7-O-rhamnoside.1_Seeds	Flavonoids	Flavonols	5.5_757.218	71.2081	No_association	-0.00513975	0.429561	-0.797132	1.11731	-1.48715	-0.309575	-0.0920246	1.46426	2.02663	-0.0591558	1.18469	-0.783912	0.357998	1.22847	0.181769	-0.143174	1.9525	-10.0892	0.836514	-0.744939	0.217952	0.910041	-0.708186	-0.5281	-0.642746	1.29597	-0.233713	0.530723	-1.3082	-0.712653	-1.84579	1.29246	-1.30838	-0.0240303	-0.0979032	-0.324338
						199	Seeds	Pinocembrin-7-O-6-O-malonyl-glucoside_Seeds	Flavonoids	Flavanones	6.63_771.235	51.4739	No_association	0.776564	-1.76377	0.00895855	0.943653	0.391286	0.760593	0.459668	0.48868	-0.444429	0.383105	-0.46988	0.503304	-2.82586	1.01244	0.509226	0.300378	-0.800587	0.0667514	-0.892082	0.680726	0.751545	1.19784	0.743407	-0.900507	0.512959	-1.29837	0.740687	0.210343	1.14045	-1.12184	0.632966	0.544932	-0.380562	0.610533	1.01343	0.680192
						200	Seeds	Aromadendrin (Dihydrokaempferol)_Seeds	Flavonoids	Flavanonols	6.3_743.204	45.0484	GWAS_sig	0.525318	-1.98647	0.0924191	0.965365	-0.0107831	0.511398	0.017431	0.728944	-0.512547	-0.0433299	-0.548172	0.172647	-2.26812	0.663565	0.44896	1.01158	-0.764673	1.24995	-0.459426	0.605882	0.445723	0.379644	0.389216	-0.517623	0.544313	-1.54339	0.811636	0.280015	-1.34656	-0.0569634	0.0197608	-0.135733	-0.227952	0.339886	1.17605	0.344499
						201	Seeds	Luteolin-7-O-glucuronide_Seeds	Flavonoids	Flavones	7.51_625.176	63.2103	No_association	0.911353	-2.51961	0.39317	-0.0972177	0.353623	0.535851	0.344773	0.268167	-0.709003	0.139929	-0.61715	0.264086	-2.34451	0.99572	0.56902	-0.721687	-1.32873	0.429466	-0.767719	1.26353	-0.343446	1.07401	-0.0343926	-1.15928	1.48044	-1.30681	1.47993	0.167259	-0.256274	-0.242667	0.584098	0.754332	1.06893	0.156993	1.67892	1.41534
						202	Seeds	Quercetin-3,7-dirhamnoside.3_Seeds	Flavonoids	Flavonols	6.93_595.166	85.6063	No_association	0.179174	2.13732	-0.324957	-0.409679	0.674497	-0.619748	0.0752708	-1.46659	1.55639	0.00990769	0.720655	-1.41428	1.79449	-0.31582	-0.113052	-0.385934	2.68852	-0.242992	1.6525	0.664342	-0.204974	0.076649	-0.491268	-3.6552	0.386733	1.697	0.335551	0.258985	0.356144	0.912085	-1.11001	1.13345	0.325477	-2.55842	-0.302581	0.618522
						203	Seeds	Quercetin-3-O-rhamnoside (Quercitrin)_Seeds	Flavonoids	Flavonols	6.49_741.226	75.1946	No_association	-0.255704	0.860749	-1.2635	0.918136	-1.11403	-0.730003	-0.0526373	-0.0500131	0.110869	-0.839904	1.28231	-1.51688	1.37111	0.497836	-0.415592	-0.441656	1.21886	0.260632	1.38047	-0.114447	-0.0384602	-1.47846	-0.803492	-1.3092	-0.917044	0.0815717	0.292597	-0.579853	-3.60116	0.4191	-1.75898	0.721069	-0.192305	-0.61599	0.387167	-0.451127
						204	Seeds	Isorhamnetin-3-O-rutinoside (Narcissin).2_Seeds	Flavonoids	Flavonols	6.8_611.161	63.14	No_association	0.855261	-2.4483	0.421866	-0.565708	1.1815	-0.369439	0.616411	-0.0742252	-0.179922	1.11734	-0.265774	-0.192712	-1.63125	0.222	0.507825	-0.000720647	-1.00382	0.731951	-0.468736	1.83313	-0.121156	0.418647	0.138226	-0.934234	1.61572	-0.623672	1.77172	0.769223	0.0505773	-0.0389527	0.650221	0.86651	0.764107	-0.639664	1.05895	1.71934
						205	Seeds	Isorhamnetin-3,7-O-diglucoside.1_Seeds	Flavonoids	Flavonols	6.74_303.047	55.5878	No_association	-1.00139	1.25117	1.41826	-0.659712	-1.42841	0.792856	-0.435865	0.842282	1.58179	0.519719	0.593439	1.20706	0.659306	-0.380295	0.600158	-0.0413468	0.581361	-3.4574	0.23134	-1.62622	-0.637216	1.83989	1.56772	1.16752	-1.05877	1.54225	-0.601284	1.30624	0.966423	0.393629	0.233436	-0.221815	-3.72576	1.19372	-0.169198	0.047447
						206	Seeds	Isorhamnetin-3-O-rutinoside (Narcissin).1_Seeds	Flavonoids	Flavonols	6.74_611.16	53.6685	GWAS_sig	-0.471198	-1.41768	0.382967	0.57245	-1.18202	0.927504	-0.421662	0.888165	-0.19331	-0.501049	-0.344173	0.98954	-2.47651	1.11927	0.714324	-0.186232	-0.906016	0.582537	-0.513625	-0.322563	0.794122	0.608029	0.540504	0.122982	0.139561	-1.76345	0.175748	-0.031258	-1.7387	-0.252444	-0.272874	-0.190745	0.711673	0.329717	0.086343	-0.823373
						207	Seeds	Isorhamnetin-3,7-O-diglucoside.2_Seeds	Flavonoids	Flavonols	6.8_303.05	84.6445	No_association	0.96837	-7.2816	-1.94146	-1.43124	0.958476	-7.2816	0.537316	-7.2816	-7.2816	0.648271	-1.23906	-7.2816	-7.2816	-0.509866	-0.401591	0.186351	-1.99163	0.950655	-1.25988	1.45644	-2.69643	-0.937074	0.741249	-7.2816	1.32383	-0.741454	1.37565	-2.9286	-2.39054	-0.669631	0.40398	0.999486	0.63821	-7.2816	1.0602	1.51435
						208	Seeds	Catechin.4_Seeds	Flavonoids	Flavanols	7.14_435.092	59.657	No_association	-0.462971	-0.928758	0.302659	1.35187	-1.3575	1.19266	0.107261	1.73572	-1.39516	-0.415496	-1.69096	0.454476	-1.80685	1.37636	0.588781	0.397284	-0.900153	-0.354119	-1.3784	-0.668401	0.505004	0.387533	0.824912	-0.174123	-0.398386	-3.60319	0.841216	-0.0981189	-2.63092	-1.11822	-0.43081	-0.872646	-0.0837679	0.408144	1.01968	-1.1959
						209	Seeds	Catechin.3_Seeds	Flavonoids	Flavanols	7.07_435.092	77.3602	GWAS_sig	1.1098	-1.60655	0.552405	-0.0428004	1.15241	0.577341	0.504734	-0.293548	-0.653901	0.669045	-0.65113	-0.0927218	-2.03722	0.717807	-0.0721261	-0.321341	-1.57655	2.08581	-0.514115	1.36077	-0.18202	-0.198143	0.543275	-0.889894	1.12296	-9.88463	1.17048	0.416016	2.02698	0.85294	0.202741	0.248559	0.419799	-0.385507	-0.0614608	1.70741
						210	Seeds	Gallocatechin-4-8-gallocatechin.2_Seeds	Flavonoids	Flavanols	6.09_331.042	78.8277	No_association	0.844577	-7.97627	-7.97627	-1.35712	1.20089	-2.98226	0.849944	-7.97627	0.153065	0.246436	-0.382151	-4.76483	-0.682814	0.602842	0.483418	0.363717	-0.467849	0.381953	-0.331847	0.619357	0.598488	-1.87998	-2.27962	-7.97627	0.9322	-2.57532	0.696994	-0.676519	-7.97627	-7.97627	0.46917	0.20304	0.538052	-7.97627	0.833018	0.524511
						211	Seeds	Gallocatechin-4-8-gallocatechin.1_Seeds	Flavonoids	Flavanols	6_331.042	82.2143	No_association	1.17061	-6.74041	-3.13175	-1.59596	1.12229	-2.07808	1.15931	-3.57318	-0.465321	0.0435507	-0.858787	-3.44249	-0.907661	0.738064	0.699822	0.370291	-0.80049	0.658487	-0.843385	1.0186	-0.0851577	-1.59106	-6.74041	-3.3129	1.02164	-2.39353	0.714137	-0.899988	-4.28097	-6.74041	0.482392	-0.0967462	0.762115	-6.74041	1.20767	0.516342
						212	Seeds	Gallocatechin-gallate_Seeds	Flavonoids	Flavanols	7.27_435.092	83.476	No_association	0.657679	-4.00209	-0.0396382	-6.95155	1.3025	-2.02526	0.226314	-6.95155	-0.0143784	1.03531	0.145057	-2.5013	-2.35769	-0.700585	0.362023	-0.00389981	-0.91137	1.31111	-0.146695	1.66517	-6.95155	-6.95155	-3.30362	-1.1881	1.49859	0.0309727	1.46211	0.738279	-0.0115085	0.138989	0.607179	0.980342	0.256681	-6.95155	0.745204	1.78369
						213	Seeds	Eriodictyol-7-O-glucoside.2_Seeds	Flavonoids	Flavanones	6.71_479.118	58.5794	GWAS_sig	-0.177735	-3.30503	1.22746	0.768983	-0.302889	1.02322	0.0487983	1.23501	-4.00741	-0.137707	-1.13182	0.876626	-9.29816	0.826213	0.738765	0.140514	-1.71333	0.407825	-1.56928	0.434973	0.5296	0.634727	1.15335	-0.293453	0.119323	-9.29816	0.522686	-0.00488709	-2.03308	-0.960068	0.430419	-0.340749	-0.362078	0.297488	0.700834	-0.071343
						214	Seeds	Eriodictyol-7-O-glucoside.1_Seeds	Flavonoids	Flavanones	6.62_479.118	53.463	GWAS_sig	0.817977	-1.90884	-0.145681	0.974359	0.363082	0.602083	0.448263	0.435029	-0.699895	0.312925	-0.721051	0.4104	-2.34554	1.11825	0.453436	0.280747	-0.816567	0.253543	-0.963406	0.636541	0.770191	1.24882	0.560318	-0.862492	0.448457	-1.39868	0.791471	0.0467472	1.42216	-1.36281	0.711226	0.523341	-0.483657	0.450895	1.0772	0.672723
						215	Seeds	Eriodictyol-7-O-Rutinoside-Eriocitrin-_Seeds	Flavonoids	Flavanones	7.17_463.123	56.7024	No_association	0.723362	0.828864	0.0891028	0.516105	-1.01618	0.19519	0.100795	0.738104	-1.49801	-0.548305	1.04735	-0.323656	1.027	0.0305833	-0.307907	0.385484	-0.564032	1.03484	1.17148	1.20808	1.48804	-0.57536	0.546554	-0.0323853	-0.137174	-1.4941	-0.279616	-1.04654	-0.152023	-0.595818	-0.36985	-0.219616	0.832235	0.0214402	-0.051893	0.819269
						216	Seeds	Naringenin-7-O-rutinoside (Narirutin)_Seeds	Flavonoids	Flavanones	6.71_625.176	45.6597	GWAS_sig	-0.138555	-1.98781	0.841954	0.766437	-0.112412	0.882547	0.137323	0.926674	-0.708995	-0.0651752	-1.00429	0.697024	-2.76759	0.985646	0.700306	0.134586	-1.13851	0.483665	-1.21546	0.617679	0.415592	0.69362	0.901676	-0.297131	0.366254	-2.86884	0.6051	0.291348	-1.13614	-0.347667	0.207116	-0.146678	-0.146506	0.564362	0.878635	0.220369
						217	Seeds	Acacetin_Seeds	Others	Phenolics	6.22_933.286	128.382	No_association	0.549975	-6.18354	-0.431724	2.09088	-1.10008	0.75966	-2.22001	-0.995859	-6.18354	-0.847166	-2.51398	0.182751	-6.18354	0.693844	-1.20012	-1.2742	-6.18354	-6.18354	-6.18354	-2.26958	1.71254	1.26961	1.09528	-6.18354	-6.18354	-6.18354	-0.345731	-1.50849	0.171733	-6.18354	-0.990406	-6.18354	-6.18354	0.836577	0.489844	-1.80454
						218	Seeds	Chrysoeriol-5,7-di-O-glucoside.2_Seeds	Flavonoids	Flavones	8.3_565.155	112.96	No_association	-7.49598	1.68822	-1.20874	0.922186	-7.49598	0.257385	-7.49598	0.0427115	0.380084	-7.49598	0.658341	-2.0364	1.66635	-0.319468	-7.49598	-1.03187	1.73825	0.293698	1.36018	-0.878066	-0.0785589	-1.13463	-1.07133	-2.95662	-3.25403	0.961186	-7.49598	-2.05829	-1.48852	0.631971	-7.49598	-0.167643	-7.49598	-2.42939	-0.806545	-1.00956
						219	Seeds	Chrysoeriol-5,7-di-O-glucoside.1_Seeds	Flavonoids	Flavones	8.22_565.118	92.6859	No_association	1.66467	-4.33472	1.77216	-7.96949	1.1046	-7.96949	-0.128647	0.570744	0.120115	-0.598091	-0.387959	-0.476002	-7.96949	2.12955	0.256951	-7.96949	-0.761407	1.10945	-0.382512	-0.497678	-0.311589	-1.33604	-7.96949	-1.02521	1.23497	-0.0414534	0.731183	0.257227	-0.88228	0.872184	-0.0515124	0.614614	1.67657	-7.96949	-1.25561	-0.362001
						220	Seeds	Chrysoeriol-5,7-di-O-glucoside.3_Seeds	Flavonoids	Flavones	8.34_565.119	55.5836	No_association	0.637806	-1.41477	0.574543	0.959925	0.306461	-0.768037	0.226427	1.18254	-0.367374	0.0629517	-1.13663	0.666759	-2.67485	1.08059	0.393675	0.21889	-0.762753	0.754936	-0.743914	0.228155	0.163049	0.812572	0.69761	0.0752192	0.590362	-2.26526	0.257503	0.351274	2.79113	-0.929713	0.329951	-0.128219	-1.78062	0.71237	0.237294	0.125496
						221	Seeds	Chrysoeriol-7-O-gentiobioside.2_Seeds	Flavonoids	Flavones	7.13_567.134	49.6549	GWAS_sig	0.524812	-1.77768	0.313051	0.814999	-0.189106	0.589696	0.330595	1.30517	-0.793184	0.643654	-0.636803	0.196996	-2.48729	0.756291	0.585526	0.456299	-1.02698	0.669975	-0.746558	0.394241	0.397457	0.344939	0.51317	-0.950049	0.522597	-2.11369	0.852372	0.236267	-1.26089	-0.556974	-0.283821	-0.438606	-0.212635	-0.0235799	1.12013	0.533582
						222	Seeds	Chrysoeriol-7-O-gentiobioside.1_Seeds	Flavonoids	Flavones	7.07_567.134	69.5667	No_association	0.346464	-2.70095	0.466391	0.118774	0.219426	0.776829	0.427014	-0.144191	-0.858076	0.143581	-0.793391	-0.146203	-3.33477	0.944143	0.214151	-0.0816125	-1.00689	1.91524	-0.333465	0.608433	0.297594	0.254	0.478622	-1.78745	0.408963	-1.99125	1.55075	0.115102	1.75385	-1.39792	-0.645616	-0.0778319	0.170032	0.0355279	0.809248	0.469306
						223	Seeds	Chrysoeriol-7-O-rutinoside-5-O-glucoside_Seeds	Flavonoids	Flavones	8.1_535.108	80.073	No_association	0.243252	0.730845	-0.452671	1.00412	-0.758777	-2.71262	-0.388818	0.964027	1.07433	-0.867194	0.458144	-0.902568	0.207464	0.773183	-0.0557037	-0.970626	0.787453	-0.365273	1.21431	-1.19665	0.199638	0.840386	-0.405737	-0.910395	-0.365103	0.9738	-0.871051	-0.0749923	2.38558	0.426782	-1.50528	0.997542	-1.38784	-0.472955	-0.427321	-0.728465
						224	Seeds	Luteolin-3-O-glucoside_Seeds	Flavonoids	Flavones	7.04_625.176	62.0777	No_association	1.27846	-2.26848	0.6136	0.587068	0.948052	0.683733	0.658226	0.759406	-1.09041	0.337919	-0.643996	-0.386412	-3.46869	0.931545	0.248234	0.0154512	-1.55534	0.749765	-0.644553	1.29773	0.387064	0.343579	0.0594084	-1.53883	1.09042	-2.11715	1.67789	-0.170234	0.938091	-0.908599	0.248107	0.739113	0.693611	0.135192	1.39924	0.977501
						225	Seeds	Luteolin-7-O-2-O-rhamnosyl-rutinoside_Seeds	Flavonoids	Flavones	7.84_493.097	59.7563	No_association	1.35884	-2.07031	0.634606	-0.739384	0.904	0.0671399	0.62332	-0.0551854	0.866086	0.686606	-0.0901028	-0.144784	-1.58556	0.378179	0.146028	-0.314804	-0.955716	1.38833	-0.0635354	1.4499	-0.840621	-0.0205284	-0.00424709	-0.807081	1.2405	0.548522	1.63933	0.67347	0.0847135	0.620572	0.737974	0.816545	0.733719	-1.09797	0.685184	1.38431
						226	Seeds	Luteolin-7-O-6-malonyl-glucoside-5-O-arabinoside_Seeds	Flavonoids	Flavones	6.63_625.176	51.489	No_association	0.789895	-1.73648	-0.015853	0.936908	0.384715	0.763281	0.484107	0.474703	-0.485606	0.401911	-0.504834	0.487352	-2.74937	1.00235	0.484798	0.284622	-0.807222	0.0780652	-0.870244	0.659437	0.74457	1.19276	0.72271	-0.908309	0.513472	-1.29017	0.731888	0.207688	1.16981	-1.11373	0.662709	0.539805	-0.428078	0.606477	1.01124	0.676088
						227	Seeds	Nepetin-7-O-glucoside (Nepitrin).1_Seeds	Flavonoids	Flavones	4.76_627.155	72.364	No_association	-0.413438	-2.28201	0.414352	0.595516	0.0933938	0.42735	-0.59712	1.38646	-9.32644	0.1071	-2.08729	0.269677	-2.72347	0.826878	0.108125	0.278422	-0.261506	0.446235	-0.168517	-0.722599	-1.11967	-0.23417	0.313576	0.245509	1.04555	-9.32644	1.51616	0.00735618	-6.44452	-0.559447	0.00905337	-0.257109	0.1806	-0.442298	1.26248	0.272008
						228	Seeds	Nepetin-7-O-glucoside (Nepitrin).3_Seeds	Flavonoids	Flavones	5.08_627.155	75.4187	GWAS_sig	0.550163	-3.38399	1.22987	-0.506208	0.941222	0.242556	0.47766	-0.0897355	-0.139351	1.02245	-0.724356	-0.615973	-2.61307	0.715495	0.44696	0.462016	-1.58846	0.824231	-0.869316	1.94872	0.154549	0.439547	1.19017	-1.42826	1.26609	-1.56513	1.60837	0.570287	0.977519	-1.11324	0.192478	0.952387	0.646013	-0.643909	1.04326	1.57612
						229	Seeds	Nepetin-7-O-glucoside (Nepitrin).2_Seeds	Flavonoids	Flavones	4.94_627.155	71.659	No_association	-0.386458	-0.960748	0.980127	0.433883	-0.836936	0.529817	-0.0226617	1.31096	-1.88197	-0.325473	-1.14662	0.150659	-1.63986	1.79927	0.0838609	0.618987	-1.17924	1.12193	-0.735571	-0.348375	0.443735	0.339725	1.62208	0.130344	0.211977	-9.01189	-0.775853	-0.311621	-1.30178	0.283133	-0.779115	-0.258839	0.172845	0.235333	-0.404813	-0.4264
						230	Seeds	Tricin-7-O-rutinoside_Seeds	Flavonoids	Flavones	9.22_639.234	105.145	No_association	-1.44791	0.994883	-1.8783	-7.56324	1.75677	-3.51427	0.906553	-3.66803	-0.114028	-0.484615	-2.318	-7.56324	0.0789853	-7.56324	0.381769	1.1903	-1.03413	-0.743681	-0.195752	0.105915	1.76539	-1.60927	-3.70556	0.213451	-0.448134	1.49096	1.48623	-7.56324	-3.59178	-7.56324	-0.510828	0.112352	-0.528821	-0.493125	1.65599	-2.03402
						231	Seeds	Catechin.1_Seeds	Flavonoids	Flavanols	5.82_291.089	70.2426	No_association	0.455358	1.59476	-1.26129	0.423505	-0.23608	-0.676286	-0.331341	-0.311387	0.17736	-0.185418	0.432437	0.703122	0.345886	-1.60657	-0.44898	0.392477	0.0182034	-0.145251	1.08842	0.116138	0.920274	0.211189	-0.379556	2.19208	-0.41164	-1.21444	-0.622214	0.122772	-1.63957	1.15575	-0.357696	0.182645	0.341407	0.449354	-0.428948	-0.957021
						232	Seeds	Catechin.2_Seeds	Flavonoids	Flavanols	5.89_291.09	67.4429	No_association	0.551616	-0.00401732	-0.971001	1.50826	-0.638074	-0.908606	0.653012	-0.67761	-1.3819	0.137209	-0.64203	-0.888688	0.691778	0.486996	0.140654	-0.577212	0.364803	1.95	-0.744629	0.67225	0.631475	-0.399985	-0.382579	-1.14187	0.238802	-0.537935	1.65843	-0.193546	0.125159	0.58912	-0.376609	-0.622466	-0.324525	0.147752	1.52479	0.02509
						233	Seeds	Epicatechin.3_Seeds	Flavonoids	Flavanols	5.2_291.09	62.1984	No_association	-0.594854	1.27223	-0.976441	0.439129	0.165201	-0.128951	-1.1277	0.89733	-0.272359	0.259838	0.241923	0.567596	0.277485	-0.0331906	-0.17777	-1.0535	0.100941	0.0503655	0.945304	-0.613608	1.25163	-0.693501	-0.1888	1.50501	-0.528577	-2.03129	-2.43161	0.078921	0.286359	0.718	-0.287897	-0.0792415	-0.260409	0.191737	-1.66185	-1.2273
						234	Seeds	Epicatechin.2_Seeds	Flavonoids	Flavanols	5.1_291.126	83.7487	No_association	-2.61091	0.783479	0.574002	0.347561	0.143395	-0.120093	0.16355	-2.52605	-0.114274	-1.95618	0.796092	0.668867	0.986956	0.1737	-0.0905118	-0.265629	0.811273	2.57098	0.548386	-1.97591	-1.51213	-0.705006	-0.409436	-0.0438528	-1.46539	-0.0690715	-0.41075	-1.30218	-0.698371	1.83022	0.677273	0.0984449	0.593208	0.411739	-0.602399	-1.08776
						235	Seeds	Gallocatechin_Seeds	Flavonoids	Flavanols	4.72_307.129	124.819	No_association	-0.155267	2.4383	-8.22612	-8.22612	0.0422878	-1.48071	0.312582	-0.839757	-3.19605	0.274278	0.378517	-2.67947	0.517317	-8.22612	-1.00804	0.908235	1.17463	1.37858	1.0816	-0.776397	-0.162689	-8.22612	-8.22612	0.14929	-1.92645	-8.22612	1.92854	-2.53477	-1.43666	-0.0828853	0.103957	0.207808	1.30577	-8.22612	-1.85495	0.511529
						236	Seeds	Kaempferol-3-glucoside-7-rhamnoside.1_Seeds	Flavonoids	Flavonols	7.64_595.166	80.5698	No_association	0.209791	-0.538906	-0.539853	1.64492	-1.71958	-0.405423	-0.0797043	1.37189	0.201787	-0.122875	0.991596	-1.05174	-1.77709	1.33163	0.149739	-0.239364	-0.369454	-1.82443	-0.480992	-0.469235	0.0431604	0.737189	-0.602425	-0.664538	-0.591125	-0.300286	-0.0591767	0.200522	2.92273	-1.1484	-2.2063	0.802999	-1.1776	-0.0875911	-0.00274205	-0.328254
						237	Seeds	Kaempferol-3-glucoside-7-rhamnoside.2_Seeds	Flavonoids	Flavonols	7.69_595.166	91.6436	No_association	0.749242	-1.00976	0.168687	-0.157536	0.190267	0.483203	0.354963	0.210242	-0.125722	0.428607	-0.0579794	0.02651	-0.174914	0.538827	0.593782	-7.83558	0.618433	2.77451	-2.08282	0.795548	1.17916	0.719357	-0.000235582	-1.88591	0.877575	-0.0896053	1.10635	0.382171	1.15012	-1.19369	0.312066	-0.568719	0.390165	0.382576	0.890714	0.258548
						238	Seeds	Kaempferol-3-O-glucoside_Seeds	Flavonoids	Flavonols	7.74_449.108	87.749	No_association	-0.681095	1.60523	-2.92944	-0.287933	-7.68022	-0.831331	-2.13891	0.543341	2.01551	-7.68022	0.570303	-0.262112	1.59773	-0.139556	-7.68022	-7.68022	1.54953	1.09234	1.36857	-3.74667	0.173646	-0.645721	-0.973013	-0.00991985	-7.68022	1.3104	-7.68022	-2.76806	0.582566	0.921668	-0.330358	0.453457	-2.11209	-1.48216	-7.68022	-3.7287
						239	Seeds	Myricetin-3-galactoside_Seeds	Flavonoids	Flavonols	6.47_481.138	60.3727	No_association	0.564558	-2.45463	0.101456	-0.344117	0.807423	1.63434	1.15776	0.394307	0.304012	-0.138972	-0.417807	-1.12282	-0.661918	0.563924	0.584969	1.16069	-0.272967	-0.103373	0.247522	0.375275	1.35974	-0.426933	0.21617	-1.82429	0.666024	0.65329	1.11238	-1.25025	-2.26665	-2.18442	-0.317994	0.328394	1.38977	0.869926	0.631725	1.30842
						240	Seeds	Theaflavin-3-gallate_Seeds	Flavonoids	Flavanols	9.61_717.163	93.2456	No_association	1.33828	-6.60505	1.39926	1.23576	0.467374	1.36134	0.729751	0.600331	-2.54667	0.199595	-1.96078	2.07351	-6.60505	0.602492	0.339516	-3.12176	-3.74054	-0.357224	-1.32302	0.271529	0.22897	-6.60505	0.505136	-2.80345	0.37486	-6.60505	-0.0277633	0.0165354	0.14231	-6.60505	-6.60505	-0.52758	0.224399	-0.195334	0.38784	0.700706
						241	Seeds	Vitexin_Seeds	Flavonoids	Flavones	7.03_433.16	74.6991	No_association	-0.37039	-0.326588	-0.709508	1.37407	-0.509639	-1.60575	-0.26691	0.693924	-3.3865	-1.36529	0.131871	-0.210012	-0.950263	0.902121	0.437895	0.926227	-0.0895531	1.07948	-0.0279457	0.52979	0.331558	-1.08671	-1.62158	-2.03964	0.289507	-2.37865	-0.764429	-0.541245	-0.695765	-0.291852	0.307542	-0.354992	0.770214	-0.923533	-0.753642	-1.22463
						242	Seeds	Hesperetin-8-C-glucoside-3-O-glucoside_Seeds	Flavonoids	Flavanones	5.87_289.082	93.7928	No_association	0.445558	1.2819	-1.1695	-1.42928	1.58828	-0.717547	0.3968	0.284375	-0.357369	0.135891	0.280485	-0.382799	-0.553485	-0.625131	0.0643881	0.279557	0.449023	1.17121	-0.133025	-0.207475	0.835328	-0.849648	-1.00706	0.355115	0.176353	-0.897605	1.37416	-0.875741	-1.52678	-0.789148	0.542799	0.199321	1.31024	-0.158395	-0.808519	1.08195
						243	Seeds	Isoorientin-7-O-6-p-coumaroyl-glucoside_Seeds	Flavonoids	Flavones	5.64_459.129	73.3735	No_association	0.823118	-2.36143	-1.09679	-0.634333	0.71292	-0.132325	1.22765	-0.407309	-1.51816	0.426504	-2.10439	-2.40818	0.2377	2.31655	0.390381	0.660738	-0.628815	0.798751	-0.934401	1.39296	0.641082	-0.499448	-1.46441	-2.06422	0.881648	-2.64877	1.01298	-1.91009	-3.59929	-1.15316	0.0738304	-0.668748	0.560823	0.820902	1.68771	0.639488
						244	Seeds	Kaempferol-6,8-di-C-glucoside-7-O-glucoside_Seeds	Flavonoids	Flavonols	6.99_301.034	53.7461	No_association	0.879409	-2.13075	0.552785	-0.968674	1.02313	-0.28893	0.505174	-0.151815	1.24665	0.653224	0.192648	-0.197263	-1.55879	0.406938	0.318448	-0.00111377	-1.0387	1.21226	-0.327773	1.19009	-0.374234	-0.097873	0.420697	-0.51407	1.11144	0.958563	1.06821	0.79258	0.0625716	0.513429	0.642336	0.815813	0.618286	-1.35826	0.758772	1.27534
						245	Seeds	Luteolin-6-C-glucoside (Isoorientin).2_Seeds	Flavonoids	Flavones	7.04_479.118	61.8798	No_association	1.36027	-2.1851	0.566357	0.715857	0.966628	0.614386	0.634503	0.747196	-1.17979	0.409927	-0.69229	-0.396616	-3.60199	0.865749	0.219092	0.0185325	-1.55844	0.856406	-0.529247	1.27407	0.389058	0.38316	-0.0408856	-1.45693	1.01499	-2.29711	1.52064	-0.319102	1.03388	-0.830762	0.310022	0.792925	0.700378	0.0901951	1.40991	0.946751
						246	Seeds	Luteolin-6-C-glucoside (Isoorientin).1_Seeds	Flavonoids	Flavones	6.99_479.047	65.417	No_association	1.06875	-2.97825	0.657702	-1.95103	1.03367	-0.444642	0.518704	-0.422932	1.05015	0.871676	0.0440174	-0.407808	-2.38417	0.182463	0.32032	-0.28665	-1.43374	1.56387	-0.56612	1.48675	-0.703307	-1.1113	0.155549	-0.723846	1.31803	0.786816	1.29053	0.954423	0.642404	0.362716	0.531818	0.665958	0.544798	-1.99765	0.731692	1.64698
						247	Seeds	Vitexin-2-O-galactoside_Seeds	Flavonoids	Flavones	7.07_463.087	86.7692	GWAS_sig	-0.436661	1.68846	-1.93975	0.0376596	-0.173847	-0.716138	-0.483232	-0.805537	1.21163	-0.676098	1.27045	-1.17392	1.76282	-0.0726633	-0.439721	-0.489237	1.6439	0.321037	1.15932	-0.435625	-1.33195	-0.891818	-2.2206	-1.71791	-0.675395	1.96707	-0.0739035	-0.0992949	0.382621	0.124301	-1.47827	1.09655	-0.314185	-1.24208	-0.54074	-0.0524938
						248	Seeds	Orientin-2-O-galactoside.2_Seeds	Flavonoids	Flavones	6.12_449.107	39.6093	GWAS_sig	0.452539	-2.15656	0.207689	0.790572	0.361178	0.670163	0.549038	0.457383	-0.499842	0.192421	-0.6073	0.293982	-2.35828	0.901406	0.360905	0.299649	-1.00606	0.573713	-0.487717	0.553106	0.450561	0.43015	0.559468	-0.379872	0.550067	-2.97894	0.796626	0.0317237	-0.816597	-0.81886	0.0868205	-0.396186	0.271835	0.583615	0.989831	0.389195
						249	Seeds	Orientin-2-O-galactoside.1_Seeds	Flavonoids	Flavones	5.95_449.108	88.9849	No_association	0.0760597	0.627079	-1.0658	1.01525	-0.719157	-0.171416	0.0551588	1.53139	-0.889145	-0.451085	0.61947	-0.64108	0.171961	1.15767	0.125858	-1.42523	1.23438	0.456572	0.709519	-0.799931	0.804262	-0.227472	-0.909622	-0.660636	-1.10715	-0.60932	-0.749716	0.130846	-1.38005	0.334669	-1.86645	0.250643	-7.06431	-0.680253	-0.333251	-0.308748
						250	Seeds	Isohyperoside_Seeds	Flavonoids	Flavonols	6.57_597.095	70.3694	GWAS_sig	0.179691	-2.1298	0.833736	0.372814	-0.0696981	0.692823	0.200753	1.26813	-1.79407	-0.0101467	-0.580336	-3.43082	-3.51303	1.01603	0.629357	0.746427	-1.04099	-0.0524123	-0.357965	0.551318	1.23234	-0.432351	0.669104	-1.40673	0.47789	-8.55433	1.137	-1.00473	-3.58221	-1.92361	-1.6581	-1.22196	0.242969	-0.0338812	1.39383	0.258974
						251	Seeds	Isorhamnetin-3-7-O-diglucoside.3_Seeds	Flavonoids	Flavonols	7.05_303.085	66.6331	No_association	0.780974	-1.60036	-0.144407	0.901398	2.58753	-0.643525	0.211263	-1.33967	-2.04295	1.39203	-0.296618	-0.737378	-2.21862	0.313419	0.266881	0.613929	0.302926	0.744945	0.521914	1.41344	-0.18908	-2.0788	-0.713169	-1.05436	1.053	-2.80932	2.30924	-1.71834	-0.983617	-0.0270355	-0.473165	0.9037	0.608191	0.425144	1.727	1.10623
						252	Seeds	Isorhamnetin-3-7-O-diglucoside.2_Seeds	Flavonoids	Flavonols	6.99_303.049	55.4127	No_association	0.932505	-1.63063	0.513508	-0.649048	1.00738	-0.314956	0.511494	-0.113122	1.04713	0.946057	-0.0594518	-0.108021	-1.29675	0.344861	0.381801	0.309291	-0.828034	1.23931	-0.469803	1.57474	-0.16885	0.0138154	0.502142	-0.455893	1.264	0.808458	1.44369	0.815198	0.0758628	0.241254	0.488419	0.785075	0.55404	-0.909218	0.91196	1.52109
						253	Seeds	Isorhamnetin-3-7-O-diglucoside.1_Seeds	Flavonoids	Flavonols	6.92_303.047	70.9684	No_association	-2.70508	1.61222	1.74633	-0.871044	-1.56676	1.18792	-2.72285	1.4183	1.87342	0.301546	0.570897	1.52804	1.1444	-1.24301	0.25334	-0.75385	0.500644	-0.888204	0.14504	-2.6479	-0.0770491	1.84734	1.02196	1.49768	-2.4432	2.11348	-1.12951	1.3331	1.35438	0.518316	0.166218	-2.56965	-1.5554	0.797295	-1.64122	-0.631242
						254	Seeds	Isorhamnetin-3-O-6-malonyl-glucoside_Seeds	Flavonoids	Flavonols	6.15_743.204	59.9864	No_association	0.694356	-2.26834	-0.604863	1.16101	-0.666743	0.688461	0.422715	0.799928	-1.49116	0.161209	-0.626898	0.957233	-2.29375	0.933446	0.29552	0.441618	-1.17125	1.3924	-0.651402	0.702898	0.823171	0.269148	0.0483572	-1.38274	0.580655	-4.55646	1.03006	0.663062	0.894809	0.0581335	0.0361217	-0.16075	-0.46204	0.00932772	0.94141	0.299459
						255	Seeds	Isorhamnetin-3-O-glucuronide-7-O-rhamnoside_Seeds	Flavonoids	Flavonols	6.49_595.116	73.9952	GWAS_sig	-0.231233	1.03318	-0.809614	0.930735	-0.964726	-0.580366	-0.306721	0.239302	0.534685	-0.428533	0.974147	-1.37471	1.29351	0.474	0.066703	-0.902633	1.47016	0.0322402	1.28231	-0.436422	0.0544183	-1.5613	-1.09776	-1.06418	-1.58698	0.215002	0.237797	-0.0602481	-2.767	0.60608	-1.76567	0.548085	-0.77083	-0.428221	-0.345388	-0.76451
						256	Seeds	Isorhamnetin-3-O-sophoroside_Seeds	Flavonoids	Flavonols	9.58_303.086	66.7486	No_association	-0.155721	-1.47618	-2.27399	1.06587	0.148231	-0.83212	0.941131	-1.91877	-1.54861	0.723412	-0.316689	-1.18822	-0.183818	0.306329	1.32987	1.1345	1.11801	0.456436	1.14514	0.620488	1.0006	-0.579401	-1.7037	-1.92474	1.39467	-1.63846	1.23789	-0.674487	-1.1024	-1.11724	0.521045	0.387533	0.538369	-0.4563	1.54426	0.573372
						257	Seeds	Isorhamnetin-3-O-sophoroside-7-O-rhamnoside_Seeds	Flavonoids	Flavonols	5.22_459.057	72.3195	No_association	1.82086	-0.88182	-3.51327	-0.182159	0.857107	-0.46558	0.773267	-2.8546	0.329081	0.964977	0.394456	-0.477067	-1.84925	-0.325999	0.815006	0.479391	0.262949	0.546586	0.834117	1.09617	-0.167964	-3.38778	-1.8397	-0.0267316	1.29467	-0.700582	0.552051	-0.697425	0.147973	0.348657	-2.71832	0.320339	-0.0667616	-2.74732	0.851584	1.37683
						258	Seeds	Isorhamnetin-7-O-glucoside (Brassicin)_Seeds	Flavonoids	Flavonols	6.08_627.155	72.794	No_association	0.995987	-1.37919	0.438169	-0.437508	0.950725	0.588115	0.487797	-0.480056	-0.335941	0.99483	-0.502585	-1.13586	-2.81845	0.39034	0.21223	0.685203	-1.68967	0.664145	-0.451655	1.80754	-0.105329	0.259337	-0.872874	-0.963652	1.19763	-0.23813	1.59222	0.736502	0.477789	-0.967688	-0.0565355	0.898724	0.430936	-0.868171	1.05537	1.59506
						259	Seeds	Kaempferol-3-O-2-O-xylosyl-6-O-rhamnosyl-glucoside.1_Seeds	Flavonoids	Flavonols	7.01_581.15	84.9835	GWAS_sig	-0.761973	1.96961	-1.02133	-0.641224	-0.73138	-0.979472	-0.956517	0.560813	1.22916	-1.04012	1.35658	-1.73263	2.00163	-0.640698	-0.488089	-0.667376	1.72495	-0.670355	1.73	-0.890269	-0.0645757	-0.981813	-1.10983	-1.16902	-0.722788	1.16833	-0.622994	-0.509869	-1.11117	0.684356	-1.16258	1.06317	0.15873	-1.27357	-0.455147	-0.848214
						260	Seeds	Kaempferol-3-O-2-O-xylosyl-6-O-rhamnosyl-glucoside.2_Seeds	Flavonoids	Flavonols	7.16_581.15	45.2821	GWAS_sig	0.202462	-1.5999	0.445888	0.810956	0.165474	0.948361	0.579989	0.853195	-1.18592	0.298711	-1.90023	0.345767	-3.09806	0.993525	0.568094	0.210885	-2.78217	0.605277	-2.78585	0.389169	0.333222	0.495468	0.758789	0.098483	0.332087	-0.80066	0.885066	0.171638	-0.115694	-0.942099	0.00514757	-0.613317	0.252947	0.638033	0.82193	0.124161
						261	Seeds	Kaempferol-3-O-6-malonyl-galactoside_Seeds	Flavonoids	Flavonols	6.69_727.21	78.4354	GWAS_sig	-0.41909	1.66262	-1.42367	0.27645	-0.804639	-1.29614	-1.21039	0.399247	0.734702	-0.56269	1.4817	-1.29282	2.01303	-1.02718	-0.356332	-0.0318489	1.73967	0.170532	1.46981	-0.531833	-0.370859	-1.12385	-1.35119	-0.803405	-0.775692	1.07777	-0.310417	0.317063	-1.47126	1.30335	-0.643492	0.95678	-0.719075	-1.5337	-0.0302431	-0.489999
						262	Seeds	Kaempferol-3-O-robinoside-7-O-rhamnoside (Robinin)_Seeds	Flavonoids	Flavonols	7.53_463.124	67.296	No_association	-0.14857	0.636519	0.127788	-9.05983	-0.349905	0.305587	0.104598	-2.03413	0.830562	-0.23165	0.0310155	0.120697	-0.324989	-0.0329518	0.0960738	-0.157461	0.525139	-0.190017	0.160056	0.274992	-6.34256	0.664172	-1.65191	1.71042	0.831592	0.452876	0.908234	1.3145	1.67981	-0.634441	0.505532	-0.260547	0.638471	-1.373	0.921113	0.514726
						263	Seeds	Kaempferol-3-O-rutinoside-7-O-rhamnoside.2_Seeds	Flavonoids	Flavonols	6.57_465.102	56.2273	No_association	-0.190889	-0.50434	0.632853	0.471159	-0.324778	0.698836	-0.204453	1.10983	-0.355531	-0.440098	-0.323581	-0.705906	-2.29017	0.776601	0.378501	0.677528	-0.47921	0.205366	-0.165768	-0.000455531	0.561022	0.105411	0.81237	-0.379261	0.408277	-1.55767	0.733146	-0.23569	-1.80056	-1.27787	-0.455838	-0.40949	0.214618	0.395898	1.0368	-0.187755
						264	Seeds	Kaempferol-3-O-rutinoside-7-O-rhamnoside.3_Seeds	Flavonoids	Flavonols	6.63_465.103	54.5737	No_association	0.855768	-1.12903	0.353999	0.418279	-0.00848402	0.761302	0.553742	0.37248	-0.211463	0.336703	-0.718033	-0.287842	-1.69734	0.895266	0.744624	0.226116	-0.75153	-0.310267	0.148191	0.835503	0.740071	0.4735	0.731105	-1.60312	0.680684	-1.31736	1.75751	0.01468	1.00638	-2.23421	-0.316311	-0.301889	0.485086	-0.00790418	2.08752	0.451263
						265	Seeds	Kaempferol-3-O-rutinoside-7-O-rhamnoside.1_Seeds	Flavonoids	Flavonols	6.48_465.102	81.8365	No_association	1.15531	-1.11164	-7.45757	-7.45757	0.930605	-4.25026	0.723819	-7.45757	0.0246233	0.924149	0.0226658	-2.46684	-0.697131	0.644471	0.192923	-0.249725	-1.92653	0.707567	-0.0618995	1.41889	0.184072	-7.45757	-1.61071	0.13821	1.1668	0.390819	1.30426	-0.219544	1.25806	-0.586198	0.343363	0.0631765	0.677357	-7.45757	0.920489	1.10789
						266	Seeds	Kaempferol-3-O-rutinoside-7-O-rhamnoside.4_Seeds	Flavonoids	Flavonols	6.74_465.102	72.2324	No_association	-0.736235	0.108216	0.240701	0.913675	-1.07124	1.4438	-0.740802	1.35933	-0.575404	-1.23617	-1.8056	1.57081	-1.03822	1.32035	0.0238684	-0.498232	-1.01732	-0.692729	-1.70086	-0.642328	1.03077	0.690129	0.850381	1.1672	-0.75149	-5.95348	-0.4439	-0.88571	-8.41292	0.231066	-0.680872	-0.360303	-0.817703	0.271865	-0.106471	-0.72416
						267	Seeds	Kaempferol-3-O-sophoroside-7-O-rhamnoside.4_Seeds	Flavonoids	Flavonols	8.16_301.07	71.9092	No_association	0.225065	-0.0265	-0.707249	-0.78518	-0.538515	-0.919877	1.36224	-2.77301	-1.62201	0.237367	-0.49945	-0.464834	-1.42134	-0.85769	1.04546	0.988951	-1.14154	-0.615397	0.875364	-0.343852	-1.75975	-0.042692	-1.87992	0.122221	0.0773646	-1.82854	0.665939	0.428089	0.488583	-0.144448	0.85886	0.0991553	0.638303	-0.891083	-0.908628	1.54902
						268	Seeds	Kaempferol-3-O-sophoroside-7-O-rhamnoside.3_Seeds	Flavonoids	Flavonols	8.09_301.07	82.8913	No_association	0.40062	-0.677436	-2.8098	-2.0731	-0.282169	0.11446	1.479	-2.40016	-1.54742	1.08595	-0.633094	-2.43647	-2.61906	0.0816274	1.14099	2.01708	-0.953576	-0.873419	-0.120263	0.106349	-0.396232	-0.602945	-3.33049	-0.196042	0.463156	-0.15225	0.576508	0.56274	0.343349	-2.80671	-0.593751	0.101461	1.41148	-0.63503	-8.68234	1.20075
						269	Seeds	Kaempferol-3-O-sophoroside-7-O-rhamnoside.2_Seeds	Flavonoids	Flavonols	8_301.07	61.6783	No_association	0.414733	0.0060988	-1.89919	-1.82088	-0.797642	-0.323151	1.24917	-0.623053	-0.723872	0.725019	-0.287791	-0.777115	-0.758946	-2.03506	1.16541	0.981977	0.00985639	-0.33519	-0.0986045	0.397618	-0.786685	-0.108254	-1.70825	0.186746	-0.136669	-1.18894	0.488268	1.29374	-1.78394	-0.244804	0.262556	0.342547	1.23579	-1.05527	-1.02777	0.867147
						270	Seeds	Kaempferol-3-O-sophoroside-7-O-rhamnoside.1_Seeds	Flavonoids	Flavonols	7.92_301.07	72.5714	No_association	0.60705	-2.8453	-1.13183	-1.45189	-0.549016	-0.198868	1.84176	-0.150474	-2.45839	0.950644	-0.804477	-0.552939	-4.06526	-0.183828	0.25955	0.590108	-1.39831	-1.6103	-2.35832	0.153819	-0.501679	-0.64137	-0.244534	-0.14583	-0.00210737	-1.04424	1.25779	0.981493	0.165773	-3.54642	-1.07334	0.256284	1.9514	-0.540193	0.0469131	0.826129
						271	Seeds	Quercetagetin-3,3,4,5,6,7-hexahydroxyflavone.1_Seeds	Flavonoids	Flavonols	7.9_609.181	56.4203	No_association	1.40623	-2.10626	0.128866	0.346063	0.240722	0.896536	0.797948	0.37946	-0.758176	-0.0786329	-0.806921	-0.572409	-3.02913	0.685729	0.287558	0.358382	-1.04419	-0.155497	-0.929464	0.800971	-0.106715	-0.265599	0.390738	-0.455325	0.806621	-1.14738	1.62913	1.48641	0.925591	-1.6161	-1.48591	0.251867	0.793561	0.251065	1.4263	0.76876
						272	Seeds	Quercetagetin-3,3,4,5,6,7-hexahydroxyflavone.2_Seeds	Flavonoids	Flavonols	8.09_609.181	61.9866	No_association	0.610767	-0.462828	-0.971771	-0.644919	0.122712	0.277933	1.3573	-1.27573	-0.108256	0.855079	-0.220775	-1.0451	-2.70148	-0.0289999	1.11342	1.63998	-0.625189	-0.855829	0.262006	0.138195	0.057213	-0.634113	-1.8665	0.193036	0.55923	0.322935	0.199563	0.857928	0.34776	-1.78503	-0.507137	0.413249	1.23842	-0.338281	-1.39087	1.24065
						273	Seeds	Quercetagetin-3,3,4,5,6,7-hexahydroxyflavone.3_Seeds	Flavonoids	Flavonols	8.23_609.181	80.174	No_association	0.687813	-7.83878	-2.33089	-1.29612	0.135017	0.279454	1.1933	-0.703996	-2.15576	-0.0238228	-0.524022	-2.46782	-0.551822	0.146623	1.22534	1.449	-4.14519	-0.591776	-0.61027	-0.0652871	-0.502578	-0.911413	-7.83878	-0.856406	0.6289	-1.52262	1.2271	-0.546929	-1.05863	-1.40983	0.361343	1.3291	1.1162	0.242035	0.203329	1.35141
						274	Seeds	Quercetin-3,7-di-O-glucoside.2_Seeds	Flavonoids	Flavonols	5.28_289.081	75.0447	No_association	1.02741	-1.07208	-1.86919	0.241062	1.18435	-0.699724	1.41956	-1.18883	0.129228	0.414111	0.0554786	-1.51396	-1.1502	-0.154872	0.81251	1.22198	-0.0930249	1.24591	0.0973029	1.20972	0.404808	-0.380252	-2.12109	-2.28382	1.2709	1.30034	2.02285	-0.675417	-2.4053	-1.21227	-0.157268	-0.156218	0.433622	0.762129	1.53776	1.31224
						275	Seeds	Quercetin-3,7-di-O-glucoside.1_Seeds	Flavonoids	Flavonols	5.28_289.026	83.6024	No_association	1.6535	-0.699838	-0.530897	-0.729718	0.534632	0.0667036	1.79929	-0.435429	-0.248656	0.0705946	-0.687447	-1.41929	-0.533487	-0.706359	-0.732683	1.43202	-0.790423	-0.209872	-0.298635	-0.136622	1.34137	-1.31836	0.00257345	0.322312	0.709668	0.693715	2.1684	-0.628307	-1.12287	-0.431895	-0.359723	0.864767	1.57874	-1.09726	1.74803	0.638612
						276	Seeds	Quercetin-3-O-2-O-rhamnosyl-rutinoside-7-O-glucoside.1_Seeds	Flavonoids	Flavonols	5.26_307.092	97.9169	No_association	0.698557	-1.24481	-1.4925	-0.154277	1.6874	-0.851353	1.76448	-1.01834	-1.10704	-0.0286436	0.367472	-1.0039	-0.973524	0.455812	0.444808	1.32528	0.189508	1.3598	-0.0580177	0.90571	-0.309088	-1.43067	-2.31347	-1.92293	0.910163	0.488518	2.62973	-0.889028	-2.83756	-0.807483	-0.481421	0.300761	0.392748	-0.170609	1.72161	1.31114
						277	Seeds	Quercetin-3-O-2-O-rhamnosyl-rutinoside-7-O-glucoside.2_Seeds	Flavonoids	Flavonols	5.34_307.092	86.6559	No_association	0.222967	-1.06301	-0.91328	-0.219192	1.72678	-0.487163	1.05417	-0.516448	-1.9045	-0.495105	0.934664	-0.350269	-0.564397	1.09581	-0.190071	0.411966	0.481586	1.50858	0.370103	0.990569	-0.272735	-1.21575	-1.84991	-1.42767	-0.0508709	-1.39403	1.61729	-0.676094	-2.83558	-0.418004	-0.545273	0.536653	0.498791	-0.523607	1.04922	0.947065
						278	Seeds	Quercetin-3-O-2-O-xylosyl-rutinoside.1_Seeds	Flavonoids	Flavonols	6.62_463.122	52.2342	No_association	0.623743	-1.25976	-0.132703	0.84615	0.553959	0.671564	0.436506	0.417119	-1.0304	0.437983	-0.619931	0.381552	-4.03915	0.971717	0.340818	0.443007	-0.733907	0.164841	-0.75106	0.599738	0.721762	1.03483	0.56439	-0.555565	0.591291	-1.98366	0.728949	0.0177073	0.941007	-1.08309	0.557565	0.451156	-0.100584	0.549486	0.620288	0.667218
						279	Seeds	Quercetin-3-O-2-O-xylosyl-rutinoside.2_Seeds	Flavonoids	Flavonols	6.71_463.123	49.1941	No_association	0.158961	-1.8775	0.508542	0.737236	-0.248107	1.07548	0.268084	0.86635	-3.253	-0.020659	-2.61838	0.661883	-2.9677	1.01885	0.759902	0.147965	-2.43749	0.571743	-2.2304	0.494309	0.519369	0.588564	0.861224	0.0240416	0.407869	-2.67744	0.664676	-0.100163	-1.20751	-1.17262	0.0927769	-0.0697032	-0.34814	0.422738	0.637794	0.376813
						280	Seeds	Quercetin-3-O-2-O-arabinosyl-rutinoside_Seeds	Flavonoids	Flavonols	6.85_463.087	75.6917	GWAS_sig	0.0167868	1.37992	-0.444086	0.479594	0.360984	-0.965049	0.424111	-1.06113	0.67786	0.0298741	0.220708	-3.0723	1.8377	0.173999	-0.630172	-0.630302	1.70589	-0.467757	1.82181	0.288639	0.0642374	-0.521085	-0.0619961	-2.00158	-0.264714	0.748886	1.12673	-0.487784	2.65647	0.913399	-0.544253	1.45974	0.453069	-1.35305	0.211149	0.174002
						281	Seeds	Quercetin-3-O-2-O-galloyl-arabinoside_Seeds	Flavonoids	Flavonols	8_919.249	58.4202	GWAS_sig	1.79366	-2.12493	0.0207498	0.912907	0.974044	0.797921	0.606686	0.181941	-0.756194	1.06391	-0.64732	0.410322	-2.6944	0.853616	0.636465	0.70384	-1.12695	-0.0630443	-0.14364	1.17336	0.910213	0.668568	0.249788	-1.6933	1.26889	-2.40052	0.743471	0.0200492	0.928411	-1.58154	-0.524329	0.800208	0.847805	-0.232596	1.57736	1.2769
						282	Seeds	Quercetin-3-O-2-O-glucosyl-glucuronide_Seeds	Flavonoids	Flavonols	6.3_449.107	47.6037	GWAS_sig	0.228159	-2.08515	0.156578	1.01537	0.0199982	0.387863	-0.30394	0.868636	-0.538949	-0.185496	-0.766957	0.227328	-2.66481	0.525904	0.324141	0.997923	-0.812966	1.30286	-0.623428	0.472427	0.330919	0.307377	0.344839	-0.278454	0.441372	-1.70401	0.594557	0.373204	-2.11063	0.226375	0.208085	-0.0652308	-0.338545	0.353924	0.77364	0.198437
						283	Seeds	Quercetin-3-O-2-O-rhamnosyl-rutinoside_Seeds	Flavonoids	Flavonols	6.69_449.107	71.9869	GWAS_sig	-0.333292	1.67766	-0.852014	0.292918	-0.817803	-1.35106	-1.26774	0.431476	0.648413	-0.520672	1.32934	-0.997788	1.85655	-1.26974	-0.349465	0.0300669	1.54262	0.242087	1.34493	-0.641493	-0.335091	-0.760393	-0.97516	-0.311865	-0.961262	1.04635	-0.503345	0.489972	-0.558666	1.2681	-0.552308	0.881344	-0.732339	-1.49843	-0.133924	-0.568059
						284	Seeds	Quercetin-3-O-2-O-rhamnosyl-rutinoside-7-O-glucoside.3_Seeds	Flavonoids	Flavonols	5.45_307.078	64.2938	No_association	0.0255165	0.016806	1.66135	0.767068	-0.453289	1.31215	-0.257769	0.710718	-0.622278	-0.394096	0.799991	-0.864536	-0.133521	-0.730391	-1.54986	-0.689718	-0.0142631	0.742226	-0.0771269	0.220056	0.784419	-0.00668961	1.3775	-0.847427	-1.05975	0.0734928	-0.389961	-0.1468	-0.830708	0.60926	0.291402	0.698563	1.84112	-0.243771	-2.1271	-1.82699
						285	Seeds	Quercetin-3-O-6-O-p-coumaroyl-sophoroside-7-O-rhamnoside.2_Seeds	Flavonoids	Flavonols	6.71_317.065	48.9537	GWAS_sig	-0.195937	-2.18382	0.818047	0.871609	-0.150973	1.01054	0.0484429	0.969826	-0.892792	-0.0703239	-1.20354	0.76347	-3.07732	1.11761	0.70743	0.131283	-1.22337	0.517274	-1.39152	0.608648	0.482955	0.754207	0.93622	-0.380391	0.421825	-2.3751	0.695229	0.316883	-1.50007	-0.588665	0.289198	-0.136237	-0.186013	0.594698	0.876165	0.185845
						286	Seeds	Quercetin-3-O-6-O-p-coumaroyl-sophoroside-7-O-rhamnoside.1_Seeds	Flavonoids	Flavonols	6.62_317.065	52.4285	No_association	0.807903	-1.37446	0.0128057	0.944805	0.367517	0.770832	0.462517	0.457	-0.371233	0.374731	-0.596706	0.500185	-2.60896	1.0668	0.490748	0.278192	-0.843837	0.0694373	-0.98413	0.678028	0.740914	1.18009	0.705483	-0.825104	0.526042	-1.05853	0.78557	0.202243	1.251	-1.05777	0.697624	0.543824	-0.429273	0.602249	1.05103	0.689052
						287	Seeds	Quercetin-3-O-rhamnosyl-1-2-rhamnosyl-1-6-glucoside_Seeds	Flavonoids	Flavonols	6.49_449.107	76.2872	No_association	-0.273155	1.0401	-1.18271	0.886315	-1.11529	-0.675383	-0.0795005	-0.010524	0.162848	-0.815856	1.07599	-1.48201	1.35288	0.52406	-0.459969	-0.518934	1.19861	0.270871	1.33657	-0.19435	-0.112175	-1.43515	-0.815245	-1.22372	-0.90682	0.156472	0.261705	-0.534235	-3.62071	0.482401	-1.6801	0.736462	-0.227461	-0.595598	0.347149	-0.483736
						288	Seeds	Quercetin-3-O-apiosyl1-2-galactoside_Seeds	Flavonoids	Flavonols	5.3_579.149	108.855	No_association	-0.287792	-0.928392	-8.22706	-3.00849	0.606029	-2.04252	0.148273	-2.1948	0.498833	-0.026339	-1.78163	-8.22706	-8.22706	-0.0662797	0.104173	-8.22706	-0.567698	0.375989	-1.63456	0.680455	-1.77505	-8.22706	-8.22706	-2.56394	0.491124	-0.394454	0.641139	0.83955	2.48238	-0.558458	-0.348703	0.129966	-1.72321	-8.22706	0.426683	0.116212
						289	Seeds	Quercetin-3-O-glucoside-Isoquercitrin_Seeds	Flavonoids	Flavonols	6.53_597.211	69.7665	No_association	0.181654	-1.46136	0.0225003	0.850844	1.91598	-0.900624	1.05229	-1.14192	-0.819436	0.500712	-0.388753	-0.766775	-0.539226	1.40841	0.306442	-0.0916593	0.228312	0.0803683	0.0462869	2.05884	0.164826	0.380846	0.224678	-0.535754	0.643754	-0.2015	1.39513	-0.892565	-2.63642	0.0657154	-0.401036	0.464109	-0.166062	-0.52774	1.21398	0.2691
						290	Seeds	Quercetin-3-O-neohesperidoside_Seeds	Flavonoids	Flavonols	7.34_551.103	77.8214	GWAS_sig	1.2476	-1.69093	1.3704	-0.259509	1.50191	-2.26342	0.179957	0.755431	-0.17674	-0.230503	-0.225193	-0.101125	-2.49848	0.624343	0.402291	-1.26097	-0.820506	0.993154	-0.734664	-0.107631	-0.214299	0.659648	0.571391	-0.903453	1.87399	-0.836398	-0.162196	0.969291	0.313385	-0.133296	0.191092	0.423941	1.23692	-0.00129309	-0.493403	0.334161
						291	Seeds	Quercetin-3-O-sambubioside-5-O-glucoside.1_Seeds	Flavonoids	Flavonols	6.83_449.108	77.7362	GWAS_sig	-0.413034	1.05769	-1.27056	0.0658556	-0.932164	-0.496984	-0.18628	1.05853	0.569754	-0.510715	0.854093	-2.09654	0.544538	0.638312	-0.361425	-1.05442	0.206221	-0.825182	1.39993	-0.204652	0.563774	-0.723666	-0.869831	-1.85455	-0.236371	0.228059	0.735831	-0.829913	-2.16815	-0.612432	-1.22814	1.00271	1.11589	-0.667466	0.386358	-0.499131
						292	Seeds	Quercetin-3-O-sambubioside-5-O-glucoside.3_Seeds	Flavonoids	Flavonols	7.16_449.108	90.6612	No_association	-1.05585	1.79017	-0.231115	-0.646737	-1.10049	-0.51034	-1.60152	0.0242281	0.825893	-1.87436	0.965495	-0.372016	0.993434	-0.976874	-0.491384	-7.87169	1.12891	0.0500473	1.02059	-0.578076	-0.474934	-1.01872	-1.00852	-0.0856409	-1.95059	0.88405	-2.32154	-0.252119	-2.05256	1.00001	-0.68375	0.937969	0.95271	-0.555764	-0.844591	-0.368412
						293	Seeds	Quercetin-3-O-sambubioside-5-O-glucoside.2_Seeds	Flavonoids	Flavonols	7.01_449.107	80.4975	GWAS_sig	-0.642555	1.85558	-1.23281	-0.60879	-1.03398	-0.6768	-1.04569	0.595005	1.17184	-0.906981	1.14309	-1.99727	1.90965	-0.428762	-0.419216	-0.617244	1.60635	-0.780122	1.53352	-0.809712	-0.0777963	-1.25847	-0.99183	-1.05624	-0.630986	1.12552	-0.453603	-0.421224	-1.50919	0.679321	-1.39876	1.04017	0.213591	-1.26645	-0.409696	-1.08189
						294	Seeds	Quercetin-3-O-sophoroside-7-O-rhamnoside_Seeds	Flavonoids	Flavonols	7_291.097	91.2196	No_association	1.76385	-1.65732	-0.285748	-0.960482	2.14963	-0.107929	1.11882	0.523243	-0.289712	-0.113589	-0.120119	-0.693416	-1.30609	0.543051	0.308556	0.0916114	-0.554934	-0.0221354	-0.314053	0.705052	0.100992	1.11134	-0.574427	-1.50036	1.54624	-0.417106	0.878803	-1.21172	-2.65373	-0.907612	-0.893289	0.194158	1.16451	-1.17394	1.61532	0.424018
						295	Seeds	Quercetin-3-O-xyloside (Reynoutrin)_Seeds	Flavonoids	Flavonols	6.3_611.16	52.6553	No_association	0.195715	-1.56373	0.122396	1.01842	-0.0919369	0.398819	-0.463466	0.867495	-0.497029	-0.307358	-0.621859	0.355355	-2.01884	0.411809	0.301808	1.14879	-0.536989	1.51931	-0.533878	0.4215	0.0800729	0.268444	0.344592	0.0233885	0.479439	-1.48608	0.271921	0.382977	-2.41271	0.43619	0.201747	0.0195411	-0.473745	0.333718	0.44898	0.0792679
						296	Seeds	Quercetin-7-O-6-malonyl-glucoside_Seeds	Flavonoids	Flavonols	6.58_611.125	46.692	GWAS_sig	0.493216	-2.25389	-0.615643	0.721905	0.562482	0.748685	0.379148	0.258809	-0.130774	0.0830253	-0.352263	0.238512	-2.05549	0.917667	0.363822	0.513275	-0.830401	1.07732	-0.391299	0.615934	0.234183	0.497704	-0.0582112	-0.790212	0.583595	-0.517564	0.894562	0.267705	1.21009	-1.95645	-0.463397	-0.390414	0.136503	0.328865	0.888108	1.03677
						297	Seeds	Quercetin-3,7-dirhamnoside.1_Seeds	Flavonoids	Flavonols	6.69_595.166	77.5615	GWAS_sig	-0.443324	1.75123	-1.19727	0.224733	-0.788519	-1.25343	-1.27182	0.398031	0.70932	-0.570368	1.37882	-1.16081	1.99567	-1.25271	-0.353694	-0.00119245	1.71897	0.210479	1.39513	-0.505626	-0.399011	-0.957316	-1.29247	-0.677538	-0.836999	1.08566	-0.324619	0.422847	-1.16545	1.33082	-0.599004	0.90725	-0.83056	-1.52582	-0.0632477	-0.484442
						298	Seeds	Quercetin-3,7-dirhamnoside.2_Seeds	Flavonoids	Flavonols	6.83_595.166	77.4883	GWAS_sig	-0.426983	1.11062	-1.21419	0.0349736	-1.09903	-0.401251	-0.197099	1.06178	0.640872	-0.53453	0.922671	-1.98232	0.665699	0.609547	-0.372988	-1.02906	0.301917	-0.779463	1.43515	-0.373351	0.58558	-0.690061	-0.764428	-1.82858	-0.40715	0.326489	0.699159	-0.766952	-2.01701	-0.564927	-1.27863	0.994072	1.08857	-0.707755	0.38152	-0.739329
						299	Seeds	Fissetin.2_Seeds	Flavonoids	Flavonols	8.28_287.054	98.696	GWAS_sig	-0.578838	2.40503	-0.491986	0.109084	-0.403547	-0.989337	-0.580215	0.526042	0.144337	-0.817712	1.06588	-0.717698	3.00663	-0.697739	-0.698233	-0.844179	2.18076	0.347248	1.57654	0.0775001	-1.16921	-0.991852	-0.900049	-2.00813	-0.736422	1.33989	-0.250691	0.604521	-1.08678	2.00455	-0.591161	1.42549	-0.343473	-0.899171	-0.280419	-0.242951
						300	Seeds	Fissetin.1_Seeds	Flavonoids	Flavonols	8.1_287.054	73.1739	GWAS_sig	-0.000176183	0.393665	-0.317142	0.924222	-0.879456	-2.68291	-0.985758	0.947799	1.07093	-2.05125	0.0922233	-0.622391	-3.01445	0.638321	0.0018815	-0.579047	-0.837925	-0.207613	0.634128	-4.18768	0.219059	0.804134	-0.302545	0.0557587	-0.539234	0.821206	-0.73066	-0.0952384	2.31242	0.418638	-1.79258	0.635147	-2.31871	-0.174006	-0.674166	-1.01053
						301	Seeds	Luteolin.2_Seeds	Flavonoids	Flavones	9.39_287.091	91.7348	No_association	0.544152	-1.15951	-3.07636	-0.330333	-1.40787	-0.13582	1.35855	-1.05834	-1.26582	0.47124	-0.534489	-0.600795	-6.89696	-2.19519	0.747174	1.26369	-2.60287	-6.89696	-0.656847	-0.274664	-1.05471	-0.476145	-1.46452	1.1223	0.101847	-1.16567	0.0971968	0.993725	-0.197471	-6.89696	-1.14848	0.0681645	1.55761	-0.0310782	-1.66516	1.80009
						302	Seeds	Naringin.2_Seeds	Flavonoids	Flavanones	7.66_581.186	65.1918	No_association	1.47382	-1.80148	0.00862714	0.533734	-0.841156	0.752913	0.5957	1.07357	-0.16381	0.729561	-0.0417245	-0.286505	-4.25336	0.710162	0.694472	1.08396	-1.16379	-1.32193	-1.19598	0.287504	1.07558	-0.459522	-0.546853	0.567642	1.00846	0.121864	0.691076	-0.700897	-0.218384	-4.27714	-1.38804	0.0457875	-1.05867	0.497079	0.715738	0.915937
						303	Seeds	Quercetin-3-O-6-O-rhamnosyl-glucoside-7-O-rhamnoside.2_Seeds	Flavonoids	Flavonols	5.3_757.218	90.7744	No_association	-0.24708	0.971471	-0.995245	0.879339	-0.667436	-0.985327	-1.31916	-0.475048	1.21148	-0.791645	1.26634	-1.16351	0.66923	0.163634	-0.895908	-0.781975	1.76907	0.238066	1.5703	0.101215	-1.91084	-1.60261	-1.26635	-1.16749	-0.222237	0.944931	-0.658454	-0.867349	-4.98298	0.588551	-0.689891	1.84242	0.927078	-0.591479	0.411434	-0.154283
						304	Seeds	Quercetin-3-O-6-O-rhamnosyl-glucoside-7-O-rhamnoside.3_Seeds	Flavonoids	Flavonols	5.68_757.217	71.9949	No_association	0.0345727	0.555012	-1.16567	1.14728	-0.271096	-0.029873	0.160823	0.729742	0.0916905	-0.191258	1.01035	-0.814525	0.519857	0.665551	-0.170282	0.1878	0.940841	-0.856435	0.528536	-0.413973	-0.489128	0.137392	-1.23054	-0.628795	-0.873367	0.720883	-0.226747	0.556447	2.74436	-0.76868	-2.02506	1.01853	-0.914549	-0.26007	-0.155426	-0.846102
						305	Seeds	Quercitrin_Seeds	Flavonoids	Flavonols	7.88_449.108	62.1553	GWAS_sig	0.472169	-3.19296	0.64121	0.474677	0.648578	0.623841	0.261156	0.771075	-1.65338	0.190405	-0.639116	0.274443	-3.33469	0.533602	0.144516	0.113276	-2.532	1.55416	-2.07381	0.73205	0.0505787	0.375335	0.638713	-0.473385	0.694687	-1.43066	1.01294	0.253743	0.696429	0.247454	0.86813	0.393099	0.254038	0.490505	0.383571	0.890494
						306	Seeds	3-5-Dimethoxy-4-hydroxycinnamaldehyde_Seeds	Others	Phenolics	7.96_209.08	67.9771	No_association	2.37329	-0.469319	-1.26623	1.00903	3.26089	-1.41511	0.749391	-1.53991	-1.63494	-0.134747	0.509406	0.953939	-0.750657	1.10346	-0.158871	0.50831	0.0594934	-0.159929	-0.447117	1.22004	0.234961	-1.01606	-1.34695	0.883746	0.542036	-1.73091	1.69451	-0.468674	-0.0769926	-1.31404	0.640531	1.30475	0.0758638	0.422813	1.61736	0.571955
						307	Seeds	4-O-Glucosylvitexin_Seeds	Others	Phenolics	7.29_479.082	72.3988	No_association	0.649504	-2.44054	-0.61737	2.07163	-0.10894	1.01994	0.21864	-0.24414	-1.93411	0.321357	-0.308085	0.589331	-1.80918	1.92234	0.428083	1.00897	-0.678128	-1.87287	-0.258307	0.155068	0.309873	-0.0265563	-0.0405458	-2.19957	0.505429	-1.77595	-0.958012	-0.92515	1.19326	-1.01193	-0.401876	-0.142002	0.347586	-0.510221	1.12443	0.794627
						308	Seeds	4-Caffeoylquinate_Seeds	Others	Phenolics	5.19_355.102	63.9675	GWAS_sig	-0.188594	0.203753	0.546511	0.410901	-0.288164	-0.222577	-1.43743	0.0173905	-3.24013	-0.347189	0.787837	-7.68587	0.710838	0.389737	0.412029	-1.38653	1.27666	0.913157	0.0609746	-0.215186	-4.63394	-3.37341	-0.927656	-0.0168108	-0.585164	-7.68587	-1.31224	0.533486	-0.282087	0.301667	1.05029	0.991685	-1.71289	-0.332748	-0.813021	-0.507858
						309	Seeds	5-Caffeoylquinate_Seeds	Others	Phenolics	4.26_355.089	64.4686	GWAS_sig	0.583627	-0.350265	0.531845	0.349345	0.854265	0.631803	0.684112	0.0572768	1.07201	1.04752	0.0349986	-0.37083	0.370329	1.56065	0.527735	0.0982907	0.541679	0.711963	0.725542	1.35017	-1.79759	-3.24416	-0.0824501	-2.68534	1.16237	-0.131515	0.16985	-0.0232135	0.224755	0.0820891	-1.34521	1.42923	0.281711	-0.929507	0.747922	1.6032
						310	Seeds	5-Caffeoylquinate.1_Seeds	Others	Phenolics	4.26_355.06	67.8999	No_association	0.435654	-0.560995	0.188717	0.287794	0.826309	0.681242	0.581351	-0.504685	1.39623	1.0024	-0.426287	-0.963736	0.467589	1.92615	0.406487	0.0845246	0.53665	0.640956	0.647467	1.39465	-0.725119	-1.2194	-0.402989	-2.53291	1.16408	-0.103482	-0.092967	-0.192909	0.0707275	0.0967225	-1.22828	1.5168	0.260185	-1.25946	0.858083	1.69
						311	Seeds	Coumaroylquinate_Seeds	Others	Phenolics	5.96_339.107	65.4013	No_association	2.10022	-0.730435	-1.5938	0.170405	1.43765	-1.35661	0.507862	-1.07329	-0.340428	1.21382	-1.06155	-0.250423	-0.749477	0.0320751	0.146594	0.233164	0.159277	0.276373	0.552116	1.63328	1.27681	-0.756877	-0.796927	-2.01646	2.01659	-0.264852	0.719764	-0.548842	-0.937534	0.0958302	-0.360066	-0.470907	1.1849	-1.27006	1.15909	1.45521
						312	Seeds	Guanosine.2_Seeds	Others	Nucleotides	2.71_284.099	95.5532	No_association	0.630135	-0.7363	-1.3655	-1.07941	0.180846	-1.60212	1.12482	0.691208	0.7334	-0.346437	-0.472375	-1.30653	-0.714116	1.27877	-0.208077	-0.0177884	-0.924893	0.735109	-0.0690567	1.1175	0.215217	-2.32141	-1.74124	-0.540744	0.433348	-0.817448	1.94234	-0.971921	-1.78849	-0.758162	-1.10144	0.97061	0.315552	-1.17654	1.31545	0.983272
						313	Seeds	S-Alpha-amino-gamma-butyrolactone_Seeds	Others	Amino acids	0.63_102.055	71.4855	No_association	1.17052	-2.1753	0.757812	0.329692	2.03957	-0.32963	1.68422	-0.479885	0.162297	0.122606	0.204244	-0.911355	-1.4009	0.0309657	-0.657321	0.814667	0.0459805	-0.519251	-0.0254754	1.1707	0.3729	-2.12141	-0.831274	-1.28915	2.0406	-1.47163	1.89015	-0.689082	-1.4302	-1.4388	0.701434	0.0977836	0.949385	-1.18466	2.21531	-0.396978
						314	Seeds	1-Methyl-4-Imidazoleacetate_Seeds	Others	Amines	0.71_141.065	86.8962	No_association	-0.472154	-0.116625	-0.51409	0.302162	-0.992575	-0.188393	0.170293	-0.54016	-2.3428	-1.29214	1.224	-1.27597	1.9634	0.133332	-0.749163	-0.398207	-0.0268149	1.41269	0.407825	0.183046	1.00103	-0.945816	-0.0644147	0.0771119	-1.7409	-1.59711	-3.04021	-1.31936	0.183969	1.43222	0.0167893	0.492237	-0.419233	0.139259	-1.96204	-0.144843
						315	Seeds	2-deoxyadenosine.2_Seeds	Others	Nucleotides	2.7_252.075	204.581	No_association	1.71385	-6.60077	0.929397	-1.91965	-6.60077	-6.60077	-6.60077	-6.60077	-6.60077	-6.60077	-6.60077	-0.175177	-6.60077	-6.60077	-6.60077	-6.60077	-6.60077	-6.60077	-6.60077	-6.60077	-6.60077	-6.60077	-0.449557	-3.19647	1.37066	-6.60077	-6.60077	-6.60077	-6.60077	-1.49305	-1.63231	-6.60077	-0.164914	-6.60077	-6.60077	-6.60077
						316	Seeds	2-deoxyadenosine.1_Seeds	Others	Nucleotides	2.69_252.109	101.167	No_association	-0.539973	1.73793	-0.697407	-1.3257	0.176945	-1.09899	-0.432342	1.37104	0.829553	-1.09413	1.41484	1.36668	0.518365	0.0798213	-1.70545	-1.12563	0.0903081	-0.463465	0.763254	-0.461254	-2.05187	-0.4486	-1.56357	1.30513	-0.370581	-0.089629	-0.12752	0.781927	-0.0499412	0.514072	1.03572	1.31818	1.03468	0.689518	-1.20445	-1.5029
						317	Seeds	2-Aminoadipate.2_Seeds	Others	Amino acids	0.71_162.075	12.1699	No_association	-0.337559	0.0846969	0.081143	-0.403289	2.28294	0.160925	1.47229	1.18506	1.30902	-0.558403	1.24976	-1.40033	-1.7866	-0.242587	-0.831592	0.449597	-0.30046	0.0261838	0.334865	0.991141	-0.994852	-1.547	0.711325	-1.04155	0.786028	-1.33437	2.97651	-1.28981	-1.05305	-1.22388	-0.195977	0.644623	-0.410435	-1.23154	1.2198	-1.01872
						318	Seeds	2-Aminoadipate.1_Seeds	Others	Amino acids	0.6_162.075	78.0355	No_association	-1.56199	-0.0309111	0.39168	-2.22074	1.33742	-0.132642	0.438254	1.25169	0.252648	-0.140347	-0.0221173	1.15737	0.577511	-2.31594	-0.475166	0.42401	0.308025	0.0800879	0.167897	-0.645886	1.3654	-1.85025	-0.71699	0.904445	-0.441862	-4.43969	-0.131259	-1.60613	-0.142948	-0.791614	1.81943	-0.0528471	0.759226	0.492148	-2.28466	-0.534553
						319	Seeds	3,5-Dimethoxy-4-hydroxycinnamate_Seeds	Others	Phenolics	7.03_225.075	71.018	No_association	1.46345	0.32545	-0.313546	-0.186692	1.92968	-0.72687	0.752981	-0.199162	-1.14633	0.754098	-0.0147725	-0.154868	-2.75764	-0.246117	-0.373532	0.566721	0.0418635	-0.487293	0.982915	0.823881	0.412116	-1.85365	-0.540124	0.441175	1.70825	-6.84854	1.65697	-1.15921	-0.859854	0.242211	0.213371	1.54371	1.36461	-0.356677	-0.0331788	0.337362
						320	Seeds	4-Guanidinobutyrate.1_Seeds	Others	Organic acids	1.1_146.117	98.5754	No_association	-0.843004	-0.23636	-1.23009	0.0385114	0.195954	0.864471	-0.0502142	0.445913	0.370367	-0.914156	0.716211	-0.660337	-1.27763	0.787281	-0.309763	0.0421203	-0.255377	-0.0756471	0.32433	-0.648996	2.15148	-0.0129288	-0.976563	1.02292	-0.617192	1.99609	0.0853832	0.129391	-1.34905	-0.781324	0.0440255	0.522496	-0.178706	-0.94585	-0.645935	-0.811491
						321	Seeds	4-Guanidinobutyrate.2_Seeds	Others	Organic acids	1.1_146.092	104.84	No_association	-0.395239	0.343758	-1.65858	-0.961434	0.439139	-1.27139	0.145012	-0.407619	-1.09611	-0.971142	1.52136	-0.506058	-1.40583	-0.481839	-0.940388	-0.264002	-0.297886	-0.129712	0.250501	-0.465477	0.911489	-0.966685	-1.68816	0.882122	-0.405365	-1.30274	-0.261978	0.419074	-0.786218	-0.57821	0.6069	0.233237	0.0720644	-0.746709	-0.610613	0.112708
						322	Seeds	Adenosine-5-monophosphate.2_Seeds	Others	Nucleotides	1.12_348.105	101.963	No_association	-0.790477	-0.127822	2.04581	-0.0741535	0.118124	-0.0271804	0.271808	-0.121747	-0.265143	-1.44903	-0.433205	0.542794	1.53978	-0.217369	-0.367455	-0.19669	1.06251	1.45725	0.670792	-0.489918	-0.595581	-1.40532	-0.617614	0.103069	-0.530411	-1.11071	-0.719179	-1.1157	-2.04385	1.51917	-0.637609	-0.713274	0.120982	-0.697088	-0.539874	-0.74438
						323	Seeds	Adenosine-3,5-cyclic-monophosphate.2_Seeds	Others	Nucleotides	2.89_330.061	78.8342	No_association	0.135064	-1.39626	0.132009	-3.92166	0.469222	0.0906056	0.0358022	0.806843	-8.45391	0.88481	-0.168268	-0.991333	0.605176	0.889716	0.678107	0.397906	0.96902	1.04707	0.229688	0.745061	-8.45391	-8.45391	-8.45391	-1.26938	1.14133	-2.30106	1.66743	-0.0460637	-0.669095	-0.450565	-0.227673	-1.30134	-0.737735	-0.735953	1.67987	0.89744
						324	Seeds	Adenosine-5-monophosphate.1_Seeds	Others	Nucleotides	1.11_348.07	49.5759	No_association	1.83522	-2.45715	-0.699841	0.58365	0.419938	-0.684546	-0.0465207	-0.649388	-1.37007	-0.486827	-0.389615	-1.32979	-1.02294	0.782367	0.484474	1.01741	-0.0787559	1.17837	0.456362	0.799792	-0.433897	-1.80188	-0.987465	-1.00581	0.862798	-1.51162	1.17918	-1.07322	-2.136	-0.992784	-0.479476	-0.0307325	-0.0927471	0.698217	1.57643	1.02605
						325	Seeds	Allantoin.1_Seeds	Others	Nucleotides	0.68_159.044	67.4525	No_association	1.883	-1.57675	-0.728826	0.373706	0.647766	-2.35128	0.283028	-1.51022	-2.14138	0.427813	0.336357	-0.726572	-0.455043	0.234568	-0.569925	0.115452	0.532039	0.485244	1.05788	1.22027	0.964284	-2.08611	-0.799841	-1.10833	0.590545	-2.3045	0.846561	-1.64203	-3.66857	-0.335721	-0.725832	-0.178307	0.328643	0.00426652	0.72538	0.696019
						326	Seeds	Allantoin.2_Seeds	Others	Nucleotides	0.68_159.051	68.524	GWAS_sig	1.93694	-1.57781	-1.0935	0.312743	0.575501	-2.33255	0.605495	-1.37771	-2.01884	0.31355	0.72007	-1.07003	-0.754167	0.218662	-0.468027	-0.0814911	0.372292	0.530937	0.975756	1.14591	0.968128	-2.08123	-1.05201	-0.983618	0.896532	-2.41412	0.916612	-1.68614	-3.63458	-0.387755	-1.03757	0.00709791	0.73591	0.322345	0.88563	0.796476
						327	Seeds	Aminopimelate.1_Seeds	Others	Organic acids	0.96_176.102	106.355	No_association	1.11021	0.708605	-1.81126	0.759286	0.748387	-0.645851	-0.1836	-0.0414643	-0.808406	-0.493739	1.10902	-0.324507	-1.10281	0.134306	-0.49628	0.151194	-0.24628	-0.125311	0.707984	0.499603	1.56262	-1.4695	-1.34751	2.60831	0.0941959	-1.99717	0.508696	-0.318051	-1.1906	-0.202131	-0.791709	0.632224	0.988449	-1.29614	0.642493	-0.331175
						328	Seeds	Aminopimelate.2_Seeds	Others	Organic acids	1.1_176.091	85.8243	No_association	-1.04127	1.61769	1.76953	-1.02891	0.284195	1.33902	1.69751	3.38359	0.319422	-1.134	0.678462	-0.896384	-1.5439	-1.12177	0.148627	0.379163	0.191264	0.686557	1.03906	-0.292547	0.387214	-1.10615	2.7093	-0.874385	-0.628789	-1.27002	0.827319	-1.13092	-1.33364	-0.429003	0.769932	0.313582	0.263708	-0.94769	-0.549534	-1.08665
						329	Seeds	Carnitine.2_Seeds	Others	Organic compounds	0.72_162.112	77.1608	No_association	-0.629574	-0.152821	-1.10591	1.13505	-0.358485	-0.152082	0.393273	-0.403233	-2.22465	-0.86125	1.26676	0.0613898	1.50373	1.95272	-1.19315	-1.14303	0.392884	1.10273	-0.189664	-0.187935	0.295139	-2.28502	-1.26804	-0.468764	-1.04574	-2.9255	0.22237	-1.03644	-1.04188	0.81616	0.647138	0.584788	0.401571	-0.0608367	0.172778	-0.667806
						330	Seeds	Cytidine-3-monophosphate_Seeds	Others	Nucleotides	1.14_324.059	76.2195	No_association	-0.402738	0.568335	0.336628	-0.436103	0.0967905	-0.0855679	-0.751396	1.46858	1.43952	-0.998706	1.36386	0.592842	1.33541	-0.446876	-0.495497	-1.55342	-0.385604	-0.413564	-0.161553	-0.52963	-0.39851	-1.91474	-0.169016	1.29581	0.463437	0.0238806	-0.524319	0.929651	0.590651	0.217374	0.717109	1.13046	0.0154592	-0.701243	-1.98798	-0.177743
						331	Seeds	Ferulate_Seeds	Others	Phenolics	6.95_195.065	103.044	No_association	1.79301	1.22555	1.99492	-0.758824	0.944362	0.63198	0.0116722	2.29337	0.229843	0.639847	0.0979586	0.647832	-1.02682	0.552007	0.226128	-0.172028	-1.66584	-1.14842	0.133042	0.507093	1.44607	-0.29344	3.29041	0.420146	1.64504	-1.05431	-0.834248	-0.881565	-0.0979277	-0.00928906	0.515178	0.868066	1.44565	-0.417987	-0.951287	0.597568
						332	Seeds	Gluconate-lactone_Seeds	Others	Sugar	0.66_179.054	95.1439	No_association	-1.53728	1.20563	-0.964706	0.35151	-0.206737	-0.78723	-0.772895	-0.560926	-0.835667	-0.825666	1.60667	-0.206062	-0.146639	-0.646319	-1.76581	1.18036	-0.128115	-0.0726155	-0.379962	-0.530176	2.52772	-0.470456	-0.732248	1.1519	-1.47903	-1.70865	-0.248917	-0.558579	-0.331606	0.891513	-0.404448	1.0429	0.808897	0.0763156	-1.80896	-0.952114
						333	Seeds	Guanosine.3_Seeds	Others	Nucleotides	2.75_284.134	82.2776	No_association	1.39208	-1.2358	-1.69756	0.769966	0.803919	-0.607729	1.18338	-0.418236	-1.15741	0.216333	1.68173	-0.42032	-1.09909	0.655304	0.206375	-0.405962	-1.45438	0.209654	0.111782	1.0448	-1.34265	-1.99024	-2.07597	-1.64755	0.784059	-3.43705	1.31214	-0.332259	-1.52591	-1.4365	0.394268	-0.492669	-0.157733	0.894346	1.02978	1.01652
						334	Seeds	Hypoxanthine.2_Seeds	Others	Nucleotides	1.39_137.045	82.6463	No_association	0.0789515	0.675356	0.298447	-2.81128	1.04801	0.0481769	0.428165	0.260124	1.11394	-0.882867	2.04354	1.47723	-0.922551	-1.1252	-1.2469	0.367403	-0.114969	-0.186101	0.384208	-0.488042	1.69551	-0.787636	0.0226539	1.90467	-0.139337	0.407596	0.364607	0.908996	0.214043	-0.746207	0.699831	1.75132	0.729353	0.0406731	-0.633594	0.417582
						335	Seeds	Imidazole-4-acetate_Seeds	Others	Amines	0.71_127.039	58.8397	No_association	0.728069	-2.66963	-2.06576	1.70414	1.00683	-0.69934	0.493839	-1.29416	-1.9762	0.118849	-0.23994	-1.202	-1.09502	1.04146	0.0825402	0.989208	-0.309063	0.593413	0.238794	1.3996	0.55046	-1.3882	-1.58259	-2.86964	0.835479	-2.53681	1.56034	-2.22319	-1.42326	-0.506388	-1.17468	-0.0521521	0.118035	0.473377	0.922656	0.624811
						336	Seeds	Imidazolelactate_Seeds	Others	Organic acids	0.72_157.097	73.2274	No_association	-0.227527	1.13388	-1.44375	-0.0970653	-0.222241	-1.00082	0.807373	-0.176219	-2.06902	0.0897646	1.20477	-0.132078	0.686587	0.0947259	-1.24665	0.660226	0.513181	1.00486	0.797908	0.62041	0.640028	-2.42137	-0.979087	0.81272	-0.475979	-3.23675	0.547119	-0.905387	-0.652802	-0.181105	1.19741	0.582561	1.05821	-1.02258	-0.245108	0.87616
						337	Seeds	Indol-3-acetyl-aspartate.3_Seeds	Others	Amino acids	6.38_291.086	98.4477	No_association	1.55607	-1.57211	-1.55227	0.6089	0.890378	-0.628186	0.895934	-1.50254	-1.00899	0.766614	-0.33878	-1.63119	-1.29081	-0.532817	0.313733	0.606835	-0.572133	0.0637994	0.186691	1.60426	1.04794	-1.24811	-1.05036	-1.33585	1.62904	-1.45232	1.18454	-0.810042	-0.857602	-0.537076	-0.89921	0.63652	1.02541	-0.227282	1.42369	1.11984
						338	Seeds	Indol-3-acetyl-aspartate.1_Seeds	Others	Amino acids	6.22_291.134	102.775	No_association	0.779395	1.11851	-1.51335	-8.55075	0.122672	-0.864325	0.959856	-0.181958	-0.401629	0.232756	-0.0582754	-1.073	0.55979	-1.46017	-0.153211	0.893789	0.877	1.02044	0.263947	-0.544597	1.12048	-1.89626	-8.55075	0.1291	0.970008	-1.44749	1.53442	0.0989967	-0.377655	0.778073	0.394019	-0.155542	0.864943	-2.06083	0.0661459	0.958162
						339	Seeds	Indol-3-acetyl-aspartate.2_Seeds	Others	Amino acids	6.29_291.097	80.2653	No_association	-0.0756413	-0.802914	-1.32171	-1.09554	0.0930033	-1.16068	0.593609	-0.887746	0.147487	0.160371	0.804073	-2.37558	0.305334	-0.669695	0.289269	0.268605	-0.316247	-0.665426	0.17831	-0.607353	0.0334831	-1.94994	-0.946098	1.16722	0.629705	-0.30637	0.779443	-1.0776	-0.107481	-0.56854	0.222781	1.15387	0.422701	-1.61953	1.16594	0.400087
						340	Seeds	Indole-3-lactate_Seeds	Others	Organic acids	7.11_206.081	77.6321	No_association	0.665038	-1.29192	-2.30185	-0.726416	0.596101	-0.20147	0.763019	-0.0590425	0.289224	1.3583	-0.0538778	0.496196	-0.186914	1.929	-0.114942	-0.310694	-0.507908	-0.576407	1.06657	0.882669	1.54111	1.0268	-1.27065	-0.467599	0.234934	-2.71739	0.430439	-0.530789	-2.26121	0.462998	-1.8608	1.68387	-0.169275	-0.743947	0.385589	0.419118
						341	Seeds	Maltotetraose_Seeds	Others	Sugar	0.71_667.229	65.4973	No_association	1.70367	-1.79488	-1.76045	1.60477	0.106729	-1.0349	1.08529	-0.770914	-2.01388	0.843237	0.311706	-2.68298	-0.759162	0.531851	0.144002	0.81728	-0.248312	0.659086	0.477821	1.41611	0.603351	-1.82338	-1.56085	-2.39841	1.18671	-1.93372	1.31434	-0.781849	-2.22539	-0.47814	-1.37398	-0.285757	0.83425	0.884834	1.45682	0.925801
						342	Seeds	Methionine-sulfoxide.2_Seeds	Others	Nucleotides	0.72_166.072	76.9906	No_association	0.854102	-0.195848	-1.74008	0.798588	0.196466	-2.22557	0.399898	-0.934022	-0.991557	0.0577837	-0.339143	-1.11811	0.0207077	0.612472	-0.984774	-0.698821	0.796833	0.866168	2.25249	1.07544	-0.340429	-0.796827	-1.47319	-0.579902	-0.141799	-2.05797	1.4681	-1.59532	-1.10771	-0.114993	0.331457	-0.231176	0.106381	-0.344096	0.816728	-0.116122
						343	Seeds	N-Acetyl-D-phenylalanine_Seeds	Others	Amino acids	6.81_208.096	177.328	No_association	0.467693	2.05503	-1.46147	1.04157	-0.020738	-0.923054	0.288341	0.819634	0.392072	0.195994	0.848986	0.935521	-1.31812	0.179021	-0.191068	-0.46986	1.64164	0.608619	0.216026	0.288581	1.33354	-1.14127	-2.14858	0.215525	0.117281	0.419406	0.379158	-0.77382	-1.4037	-0.331486	0.740985	1.0897	0.514869	0.435506	0.27822	1.00241
						344	Seeds	N-Acetyl-L-aspartate_Seeds	Others	Amino acids	1.15_176.055	79.4382	No_association	-0.492901	-0.98147	-0.220674	-1.60105	0.677206	-1.43317	1.21476	-0.77505	0.211315	-0.869364	0.886466	-0.422506	-1.0873	-0.472258	0.686129	0.712347	0.584262	1.30481	0.231225	0.702527	-0.75823	-0.877483	-1.28267	-0.467737	0.285685	-0.390178	1.70739	-0.571935	-2.19829	-0.531758	3.47698	0.193245	0.435103	-1.54847	1.44187	0.233314
						345	Seeds	N-Acetylneuraminate_Seeds	Others	Organic acids	0.68_310.113	96.0264	No_association	-1.30365	1.14391	-0.411567	-1.72817	0.943419	-0.287884	-0.0681247	1.89611	2.16759	-0.644152	2.38631	1.15189	-0.399579	-0.986492	-0.956733	-0.256386	-0.698934	-0.697793	-0.360853	0.863453	1.72052	-1.15703	-0.302666	0.408217	-0.0176454	-0.392361	0.325067	0.400372	0.825886	-0.104098	1.89426	0.371015	0.232122	-0.795188	-1.09402	-1.34555
						346	Seeds	N-epsilon-N-epsilon-N-epsilon-trimethyl-lysine.2_Seeds	Others	Amino acids	0.62_189.134	68.0711	No_association	1.50704	-1.87891	-0.850953	0.558397	0.936393	-2.22176	0.826146	-1.05728	-0.730112	-0.028653	0.487025	-1.67863	-0.615262	-0.105831	-1.47549	-0.0387064	0.426299	-0.154108	0.918344	0.471148	0.723254	-1.71745	-2.61227	0.0336175	1.16526	-2.52533	1.55998	-1.63919	-3.14386	0.430457	-0.194045	-0.619419	1.70251	-0.948212	2.15964	0.210891
						347	Seeds	N-epsilon-N-epsilon-N-epsilon-trimethyl-lysine.1_Seeds	Others	Amino acids	0.58_189.159	90.6706	GWAS_sig	2.12103	-1.16988	-1.29091	-0.085491	1.32143	-1.30705	1.3543	-1.04265	-0.973694	1.54531	0.162605	-1.10565	-1.10526	-0.485799	-0.543732	0.162856	-0.595727	-0.224722	-0.110148	2.45555	-0.578571	-1.21278	-1.64595	-0.780378	2.51602	-1.30017	2.42701	-0.962652	-1.51887	-0.773209	-0.465897	0.965484	1.44485	-0.737176	1.78198	1.60944
						348	Seeds	NG-NG-Dimethylarginine.2_Seeds	Others	Amino acids	0.71_203.113	97.3685	No_association	-0.844565	1.32951	-0.247218	-0.353653	-0.418935	-1.10159	-0.645474	1.40391	-0.599496	-0.710404	1.64621	0.617138	-0.39347	-1.32321	-2.28721	-0.44791	0.056064	-0.0491443	0.82561	0.0162086	0.210316	-1.03401	-3.29512	1.69715	-0.538125	-2.06254	-0.252642	0.372302	-0.629159	0.17001	1.8196	0.665448	0.721027	-0.779313	-0.889203	-0.817784
						349	Seeds	NG-NG-Dimethylarginine.1_Seeds	Others	Amino acids	0.7_203.15	176.274	No_association	1.1901	-0.717683	-2.01288	1.41272	1.32483	-2.29512	0.349205	-2.10029	-0.120523	0.0972571	1.13222	-1.18523	-0.636231	-0.353188	-1.0384	0.0989544	0.143565	0.292262	0.557462	0.340107	0.493326	-1.93858	-1.92968	-1.0554	1.06093	-2.11362	1.69773	-1.1281	-3.14901	0.473226	-0.577401	0.033979	1.49466	-0.981694	2.10095	0.340191
						350	Seeds	N-Omega-acetylhistamine.1_Seeds	Others	Amines	1.02_154.049	78.5393	No_association	0.934036	0.272447	1.75629	-0.513868	0.327529	0.389512	-0.252441	-0.884588	-0.377732	-1.62403	-0.0681291	1.55965	-0.473528	-1.84152	-0.439925	-0.514744	-0.907051	0.882399	0.0602861	-0.148385	-1.24535	-1.77613	2.00594	-0.0299277	1.40536	-1.09255	-0.979021	-0.193983	-1.46904	0.611204	-0.752813	-0.467755	1.3132	-1.36545	-1.61116	-0.198135
						351	Seeds	O-acetyl-L-carnitine_Seeds	Others	Organic compounds	1.13_204.086	79.0864	No_association	0.731217	-1.25218	-1.46845	0.384814	0.414769	-0.681128	1.06199	-1.44862	-0.673912	0.136012	-0.203296	-0.924004	-1.30186	0.25088	-0.101272	1.07	0.130551	0.561167	0.608667	-0.0107364	0.61702	-1.14056	-1.9913	-0.178739	-0.59891	-1.10386	1.11017	-0.563146	1.24252	0.208393	0.768598	-0.375621	-0.130933	-0.45471	1.39089	0.32614
						352	Seeds	Omega-aminocaprylate.2_Seeds	Others	Amino acids	4.03_160.112	80.1093	No_association	0.580912	-0.0291354	-1.2182	-0.590221	0.877734	-0.831508	-0.0249022	0.287419	0.0466043	0.650198	0.177411	-0.37264	-0.112976	-0.400247	-0.885534	-0.130187	-1.57242	0.0681433	0.630696	1.28923	1.60849	-1.59306	-1.44106	-0.29398	1.28584	-0.139113	2.22969	-0.4836	-2.31452	0.63658	-0.775978	2.15019	1.88975	0.419505	0.894699	-0.52533
						353	Seeds	Ornithine_Seeds	Others	Amino acids	0.54_133.097	105.527	No_association	-0.492966	-0.191614	0.0160086	-0.577736	0.511897	-0.949194	0.267895	-1.15242	0.649022	-0.0549989	1.23602	-0.418705	-0.793403	-0.229466	-1.59757	0.050923	0.456045	-1.85166	0.597533	0.134903	0.405313	-0.604553	-0.206557	0.427784	-0.0727376	-1.314	1.20401	0.0529585	-0.315759	-0.462537	1.0842	0.341103	0.126888	-0.217137	0.642276	-0.314726
						354	Seeds	O-Succinyl-L-homoserine.2_Seeds	Others	Amino acids	1.12_220.117	96.2231	No_association	0.547458	-0.593562	0.249269	0.652491	-0.168644	0.64791	0.782014	1.63157	-1.39798	-0.413749	0.790601	-1.62618	-0.662196	0.613537	-0.137638	0.40742	-0.270888	0.925422	0.455944	0.602346	-0.0438565	-1.32681	-0.745345	-1.23914	0.208343	-1.44679	1.0231	-0.263093	-0.753248	-1.0578	0.924458	-0.297276	0.349044	-0.0479735	1.42057	-0.204544
						355	Seeds	O-Succinyl-L-homoserine.3_Seeds	Others	Amino acids	1.27_220.117	80.9425	No_association	-0.858887	0.278144	2.0507	0.744603	-1.46294	0.470715	1.58786	0.802722	-0.156225	-1.2295	0.772172	-1.26268	-0.020462	-1.16449	-0.426455	0.969736	0.375253	0.979614	1.0232	-0.118678	-0.496613	-1.83457	-0.412035	1.74138	0.00308109	-1.50478	-0.111507	0.812075	-1.96765	-0.158736	-0.919786	-0.924227	0.0759592	-0.0102132	-0.151598	-0.980086
						356	Seeds	O-Succinyl-L-homoserine.1_Seeds	Others	Amino acids	1.1_220.081	80.3173	No_association	0.622245	-1.68814	-0.67874	0.917405	0.181358	-0.332216	0.243647	-0.978216	0.193707	-0.484822	-0.660556	-1.00049	-1.78618	1.0494	0.28525	1.8646	-0.204019	1.108	0.635758	0.210009	-0.897436	-0.592825	-0.816665	-1.02164	-0.303812	0.329027	0.686647	-0.757286	-2.03645	-0.64299	1.08965	-0.335413	-0.515119	-0.247002	2.16205	-0.251678
						357	Seeds	O-Succinyl-L-homoserine.4_Seeds	Others	Amino acids	1.31_220.081	68.7277	GWAS_sig	-0.381715	-2.47308	0.556417	-0.119103	1.15842	-0.556238	2.23843	0.138368	-0.266836	-0.901816	0.0902957	0.829281	-2.22346	-0.338984	1.12096	1.14345	-0.322525	-0.823042	-0.0736792	-0.192408	1.33623	0.0251121	-1.40873	-0.623099	0.139718	-0.526099	0.425111	-0.353904	-1.79197	-0.151768	2.11408	0.304881	1.09137	-2.36847	0.658491	-0.418703
						358	Seeds	p-Coumarate_Seeds	Others	Phenolics	6.41_165.054	66.1873	No_association	-1.09628	1.69271	1.56131	-1.85011	-0.752701	0.774054	0.0779092	0.836831	0.892375	0.324622	0.409868	1.23327	0.181965	-0.608192	0.788682	-0.188357	-0.141133	-1.21368	-0.041997	-1.78679	-0.918553	1.19008	2.11792	1.45453	-0.876851	0.621565	-0.445824	0.836495	1.31758	0.594147	0.598695	-0.492384	-1.24145	1.61103	0.206985	-0.129881
						359	Seeds	PGGPE-pentapeptide_Seeds	Others	Organic compounds	2.77_456.208	98.6829	No_association	-0.315278	1.62495	-0.671778	-0.273634	-0.902352	-0.716332	-0.0959109	1.59427	-0.915207	-0.546491	1.81269	1.82252	-0.427268	-0.96707	-0.537475	-0.388298	-0.91209	-0.142835	0.0536397	0.319292	-0.263515	-1.38223	-0.603517	0.172193	-0.413466	-0.628703	-0.558573	1.42753	-0.119347	0.292722	0.396521	0.843609	0.550715	0.12526	-0.249846	-0.633782
						360	Seeds	Pipecolate.2_Seeds	Others	Organic acids	1.1_130.097	68.3387	No_association	-0.419071	0.743248	-0.595366	-1.03271	-0.653267	-1.47022	0.201971	0.492216	-1.0347	-1.1442	1.93781	-0.0571778	-0.627192	-1.01778	-1.08755	-0.429282	0.195206	0.115047	0.460306	-0.158965	-0.0157649	-0.563878	-0.995565	0.745086	-0.463512	-1.2093	-0.368508	-0.00766647	-0.977832	0.0232985	1.54704	0.362167	0.568097	-1.12054	-0.698042	-0.544696
						361	Seeds	Pipecolate.3_Seeds	Others	Organic acids	1.1_130.122	93.2567	No_association	-0.85097	1.30907	-0.474291	-0.722295	-1.43818	-1.14843	-0.611231	-0.0616534	-1.02122	-1.75268	1.39676	0.838338	-0.70024	-0.783676	0.0354673	-1.06505	0.401187	1.06123	0.643622	-5.43704	0.971021	-0.40567	-0.553075	1.45902	-0.854702	-1.20122	-0.800387	0.203194	-1.5398	-0.417112	0.702838	0.675654	-0.00843704	-1.15346	-1.06364	-0.465805
						362	Seeds	Pyridoxal_Seeds	Others	Vitamins	1.18_168.029	79.7721	No_association	0.624177	1.10889	0.630664	1.12022	-1.30302	0.515297	-0.699952	-0.965983	-2.00412	-1.42737	0.987023	1.72161	0.68781	-0.326925	0.291779	-0.907674	-1.18265	0.983671	0.0589704	-0.925838	-0.410189	-0.182336	0.726945	-0.458174	1.32631	-2.16744	-0.805599	-1.34624	-1.84958	1.02915	0.500887	-0.9979	0.923991	-2.28473	-0.764743	-0.584705
						363	Seeds	Pyroglutamate.3_Seeds	Others	Amino acids	1.45_130.05	95.8844	No_association	-0.321453	-0.540513	1.24266	-0.919398	1.97114	0.0144337	1.17805	-0.683371	0.452334	-0.208285	-0.325907	-0.0903579	-1.42508	-0.573097	-0.605397	2.06793	0.244686	-0.743638	0.533348	0.380933	0.237702	-1.02606	-0.31324	-0.201357	0.914125	-1.40729	2.07611	-0.200505	-1.99494	-0.875674	-0.763164	0.00774936	0.167278	-0.482105	1.50489	-0.333576
						364	Seeds	Pyroglutamate.4_Seeds	Others	Amino acids	1.45_130.055	85.5342	No_association	0.420677	-0.14904	0.255925	-0.690804	0.668011	-0.142281	0.901641	-0.582463	0.174698	-0.808458	-0.00943572	-0.139242	-1.30618	-0.071129	-0.413286	1.26795	-0.140338	0.0743824	0.528381	0.699706	0.378841	-1.27801	-0.283855	-0.305964	0.947681	-1.63353	1.29241	-0.675848	-2.33566	-1.60805	-0.728922	0.379158	0.64588	-0.735245	1.14328	-0.59447
						365	Seeds	Riboflavin_Seeds	Others	Vitamins	5.75_377.145	127.331	No_association	0.905041	-0.419095	0.797551	0.314578	1.65756	-1.23909	0.422028	-1.45996	-0.0493599	-0.917766	-0.812653	-0.865563	-1.39159	0.0920625	-0.327591	1.57386	-1.01889	-0.12818	-0.959567	0.106314	3.10412	-1.93184	-0.585682	-0.81638	1.82407	-1.37261	0.769674	0.416664	-0.0266432	-1.18533	-0.103071	-0.194174	0.656209	-0.306111	1.20988	-0.197868
						366	Seeds	Saccharopine.3_Seeds	Others	Organic acids	0.62_277.138	74.1005	No_association	1.7123	-1.50048	-0.899126	-1.0684	1.15141	-0.241218	1.4264	0.41945	1.21262	0.617943	1.20259	-0.981703	-0.345075	0.495809	-0.348806	-0.374407	-1.57958	0.0919522	0.177265	1.61898	-1.28382	-1.60316	-2.75597	-0.437755	1.38844	-0.729377	1.26152	-1.44423	-1.20347	-0.772584	-0.0347013	-0.0933055	1.47082	0.300909	1.3016	0.327394
						367	Seeds	Saccharopine.1_Seeds	Others	Organic acids	0.54_277.139	124.555	No_association	-8.53002	-0.640208	-1.94921	-8.53002	0.591449	-1.82161	0.0688983	1.52835	0.986382	-0.773875	-0.0773359	0.599744	0.147683	-8.53002	-0.481996	1.12353	1.06097	-8.53002	-2.33953	-0.871368	0.361385	-8.53002	-8.53002	-0.882614	-8.53002	-0.650278	-8.53002	-2.89065	-1.50088	-0.199796	1.95397	-1.92864	1.61064	-2.57697	-8.53002	-2.81261
						368	Seeds	S-Adenosyl-L-Homocysteine_Seeds	Others	Amino acids	2.36_385.128	84.6029	No_association	0.582186	-2.21144	-0.532457	1.06173	0.741448	-0.992024	0.51959	-0.288567	-1.93946	-0.0738203	0.267295	-0.778322	-1.83533	0.104493	-0.031944	1.32338	-0.139554	-0.517196	-0.281882	0.583598	0.603984	-0.559079	-0.588311	-2.0497	0.522142	-2.17898	1.04184	-1.65301	-2.46767	-1.06697	-2.05236	0.30459	0.112109	0.0639175	0.873646	-0.424554
						369	Seeds	Suberate.2_Seeds	Others	Organic acids	6.67_175.111	75.0677	No_association	0.213953	-0.32469	-1.01775	0.212756	0.777614	-0.741343	0.38662	-0.233821	-0.13675	0.333903	0.399549	-0.719355	-1.58588	0.786051	-0.27412	0.40225	-0.629866	-1.23983	-0.3326	0.632656	1.96086	-2.06109	-0.557417	0.0400527	-0.412246	-2.70909	0.640658	-1.15714	-0.762662	-1.47664	-0.3538	0.549654	0.606963	-0.816973	0.970084	0.587582
						370	Seeds	Suberate.1_Seeds	Others	Organic acids	6.63_175.096	84.3828	No_association	-0.669348	1.04534	-1.35467	1.46695	0.979254	-1.20004	0.44401	-1.1613	-0.245281	-1.68731	2.25586	0.84301	1.26794	0.257572	-0.954562	-0.956703	0.335554	0.461678	1.06052	-0.201003	-0.672866	-1.3864	-1.31586	0.105045	-1.11202	-1.27708	-0.7065	-1.04289	-1.22693	0.866255	0.380509	0.855264	1.013	0.345278	-2.22303	-2.52654
						371	Seeds	Sucrose.3_Seeds	Others	Sugar	0.72_360.129	444.403	No_association	1.15205	-1.86733	-0.967402	0.247843	0.118738	-0.866392	0.163804	-1.01372	-1.63198	-0.44197	2.3598	-0.468609	-0.998408	-0.0927841	0.34384	0.441708	-0.347046	0.031847	-0.284855	0.640375	-0.18598	-1.54879	-1.45949	-1.55169	1.71235	-2.09056	0.143484	-1.32397	-0.975	-0.386753	-0.306052	-0.508736	2.59519	-0.518678	-0.085443	-0.265209
						372	Seeds	Sucrose.4_Seeds	Others	Sugar	0.82_360.15	68.0565	No_association	1.40009	-0.757186	-1.4436	1.08509	1.35427	-0.249881	0.153659	-0.406914	-0.489373	-0.0348676	2.40699	-1.89441	-1.84324	-0.142376	0.063679	1.13737	-0.23966	0.212858	0.436059	0.955643	0.656279	-1.86261	-1.64048	-2.25715	0.725692	-2.43693	1.08268	-1.6132	-1.80353	-0.229261	-0.736417	-0.824279	-0.102652	0.127259	1.03354	0.568903
						373	Seeds	Trehalose_Seeds	Others	Sugar	0.6_360.103	74.9228	No_association	0.444895	-0.879641	0.764598	0.120142	-0.935342	-0.780026	-0.56708	0.0310884	-0.2827	0.448218	-0.271961	-1.09778	1.22015	0.547712	-0.15394	0.791224	0.732296	1.35043	1.08875	-0.586671	-0.954289	-1.55962	-1.58243	1.50688	0.225377	-1.51193	-0.646004	1.00257	-0.318435	0.875163	-0.793521	-0.375501	-0.441517	-1.20369	0.659129	0.0858876
						374	Seeds	Uridine-5-monophosphate_Seeds	Others	Nucleotides	1.08_325.043	82.5545	No_association	0.991805	-1.50988	-0.645111	-0.818384	0.788134	-0.0351792	0.516654	-0.7434	0.270775	-0.817836	1.98997	-1.53079	0.262056	0.268312	0.216593	0.306814	0.169025	0.884835	0.274463	-0.68373	-8.01756	-2.40737	-1.47986	0.942932	0.572053	-0.243848	0.513042	0.462068	-1.03565	-1.30955	-0.731748	1.52404	0.825045	0.252053	1.22537	1.06306
						375	Seeds	Urocanate.1_Seeds	Others	Organic acids	1.11_139.002	62.5156	No_association	0.638456	0.0375034	-0.648063	-0.781575	-0.0149231	-0.352574	0.662583	-1.49771	0.534733	0.125237	-0.525008	-0.815143	0.175276	0.0921105	0.143506	-0.371946	-0.805068	1.70689	0.975187	0.859716	0.340799	-0.566532	-0.611781	0.325427	0.291706	-1.13643	0.397883	0.467342	-0.501539	0.00958323	0.411696	-0.254652	-0.10105	-0.496731	0.51547	0.230885
						376	Seeds	Zeatin-O-glucoside_Seeds	Others	Hormones	3.82_382.17	91.4015	No_association	0.937293	-0.912504	-0.878821	0.883565	-0.0333647	-0.897623	0.279191	-1.02856	-2.22888	-0.81129	0.381467	-0.409979	-1.09907	0.867975	-0.285496	-0.17964	0.0700756	1.33052	0.655175	-0.152668	-0.624671	-1.70457	-1.82083	1.50987	-0.398377	-1.40913	0.815078	0.0831231	-2.31629	0.356161	-1.42982	-0.654357	0.778464	-1.03729	0.597243	0.442315
						377	Seeds	Glutathione-oxidized.2_Seeds	Others	Organic compounds	2.15_613.159	64.6433	No_association	1.26443	-3.72329	1.79687	0.895542	1.39557	1.32524	0.676103	1.59556	-0.738292	0.160843	0.177092	-0.838817	-1.91858	0.796037	0.317891	0.214972	-0.0820591	0.161072	-0.0866342	1.1934	0.44137	-0.857814	2.53383	-2.67326	1.31892	-0.929366	1.45882	-1.16262	-2.22942	-1.39247	-2.03137	-0.521198	-0.0979244	0.376656	1.50944	1.03711
						378	Seeds	Raffinose_Seeds	Others	Sugar	1.07_505.176	59.3907	No_association	1.58276	-1.24077	-1.56513	1.30727	0.334494	-0.938617	1.19702	-0.74895	-2.28841	0.673278	1.67626	-2.93796	-0.969097	0.455204	0.236574	0.820201	-0.151689	0.817783	0.776589	1.27962	0.634805	-1.53288	-1.09219	-1.4408	1.35093	-2.12326	1.48094	-0.582104	-2.65507	-0.427316	-0.389496	-0.118982	1.12026	0.806889	1.62533	0.861268
						379	Seeds	Leucyglycyglycine_Seeds	Others	Organic compounds	2.58_246.144	83.5003	No_association	-0.288954	-0.0545156	-0.945723	1.76338	0.00175488	-1.98883	-0.690821	-0.564241	-1.98747	-0.999941	0.406917	-1.20049	0.0159997	1.46917	-0.690915	-0.792449	0.383635	1.01586	-0.18378	0.460626	0.487704	-0.162219	-0.102781	-0.928725	-0.048375	-2.70969	0.376353	-0.873514	-2.07699	0.385153	-1.34589	0.386553	0.642939	-0.617844	-0.0433282	-0.602989
						380	Seeds	Methylxanthine_Seeds	Others	Nucleotides	2.93_168.101	61.2747	No_association	1.31922	0.655112	0.490911	-1.01168	-0.224073	0.0128027	0.975109	-0.538629	-1.45493	0.0433428	-0.207251	0.0581868	0.51442	-0.973934	0.298439	-0.0151153	0.637971	0.185184	0.261028	-0.102105	-1.84218	-8.3593	-0.222115	-3.79732	1.39699	-2.97713	1.08286	-0.171635	-1.60568	-0.0666545	0.232333	1.66528	1.45672	0.146306	-0.369568	0.0346524
						381	Seeds	6-Hydroxynicotinate_Seeds	Others	Organic acids	2.57_140.034	74.2304	No_association	0.890304	0.700503	-1.16775	1.10144	-0.226756	-0.87455	-1.05444	-0.642244	-2.18347	-0.590378	-0.41195	-1.27297	0.813897	0.720801	-0.313877	-0.632483	0.156624	1.64251	1.31656	-0.410354	-0.604403	-0.891511	-1.10518	0.63142	-1.0773	-1.8816	-0.417541	-0.297636	-0.279621	1.13308	-0.68477	-0.448042	-1.21232	-0.224172	0.691017	-0.538615
						382	Seeds	Citrate_Seeds	Others	Organic acids	1.31_193.034	86.2917	No_association	-0.22925	-0.949387	-0.937402	-1.19052	-0.860844	-1.0888	0.930734	-0.965581	0.158637	-0.831944	1.65437	-1.35593	-1.31346	-0.078956	0.611599	0.405725	0.17156	1.43238	1.57265	0.859315	0.0443417	-1.50269	-1.22825	1.3861	-0.33711	-0.630521	0.171759	-0.313782	-2.12445	-0.241646	-1.71557	-0.60558	-0.0856276	-1.06294	0.414249	-0.0496721
						383	Seeds	Urate.1_Seeds	Others	Organic acids	1.29_169.035	65.549	No_association	0.89891	1.46717	-0.0872047	-1.08728	1.26907	-0.43281	-1.18466	0.893384	0.269172	-1.47051	1.3634	1.83376	0.46131	0.193467	-0.492391	-0.932073	0.799136	0.608248	0.491077	-0.378117	-0.858575	-0.964274	-0.264681	2.1864	0.713169	-0.401209	-0.258951	1.39717	0.13677	0.513119	0.646477	1.49041	0.418239	-0.591273	-1.72916	0.567515
						384	Seeds	AG489-Pen-Hex.2_Seeds	Saponins	0	8.78_783.452	40.9621	No_association	0.549517	-1.58235	-0.127112	0.267042	0.465232	0.0754426	0.384095	0.157795	-0.48349	0.418643	0.740689	0.0132097	-1.54672	0.530454	0.445039	0.509879	0.17986	0.100135	-0.000241781	0.720608	-1.06741	0.162619	0.226258	-5.5331	0.704375	-0.349945	0.432173	0.379888	-5.31589	0.185657	0.384274	0.608191	0.760136	0.310895	0.510536	0.501119
						385	Seeds	Phytolaccagenate-GlcA-Hex-Hex-Hex.2_Seeds	Saponins	0	8.76_1179.543	58.1591	No_association	1.46303	-1.97472	-0.678483	1.93049	1.07604	-0.57663	-0.112945	-1.4546	-2.20966	0.502548	-0.0987348	-0.740323	-1.78854	1.11948	0.399758	1.0731	-0.427219	-0.464783	-0.198227	0.980671	0.82239	-0.645403	0.0129892	-3.03514	0.831864	-2.56517	0.761133	-0.94429	-2.11728	-0.704413	-1.31112	-0.277198	0.306981	0.863848	1.16422	0.819961
						386	Seeds	AG487-Hex-Pen-Hex-Hex.1_Seeds	Saponins	0	9.05_1105.541	41.313	No_association	0.500393	-0.635663	0.00148828	-0.0869526	0.27106	0.0195789	0.681023	0.514774	-0.420416	0.710923	0.334154	-0.0886095	-0.945393	0.641339	0.44452	0.42624	0.279208	0.193755	0.0457168	0.756842	-1.06285	-0.170824	0.158644	-5.82439	0.703512	-0.32307	0.494041	0.19411	-3.08892	0.567136	0.522192	0.542661	0.352524	0.13869	0.502412	0.724289
						387	Seeds	AG489-GlcA-Hex.1_Seeds	Saponins	0	8.01_827.443	69.4891	No_association	-0.0416366	-0.521672	-2.44487	0.183667	0.382242	-3.13466	-1.02148	-1.31475	-1.11496	-0.96678	0.902596	-0.286262	0.0468981	0.57716	0.182414	-0.64778	0.400395	0.791475	0.362675	0.322492	-2.22432	-0.397713	-0.589069	-0.684696	-0.212405	-2.19317	0.944153	0.762169	-0.146333	0.974953	0.92403	1.09422	0.495239	-0.143917	1.46518	-1.78608
						388	Seeds	AG489-Pen-Hex-Hex_Seeds	Saponins	0	8.22_945.506	64.3208	No_association	-0.3636	-0.339106	0.0794635	-8.93696	-8.93696	-0.0790896	0.489059	0.876539	0.000471899	0.80029	-0.729521	-8.93696	-0.70111	0.693743	0.368592	0.205774	0.259055	-0.485806	0.0174626	-0.921384	-0.393644	-0.88719	0.0951218	-8.93696	0.394107	-0.236853	0.176852	0.261847	-2.24011	0.763674	0.471536	0.0051194	-8.93696	0.0748659	0.128319	0.383379
						389	Seeds	AG487-Hex-Pen-Hex-Hex.2_Seeds	Saponins	0	9.39_1105.543	36.2776	No_association	0.418748	-0.499037	0.0221559	0.0946837	0.173431	0.10791	0.491961	0.457442	0.016203	0.519818	0.323298	-0.0546428	-0.687091	0.556024	0.408925	0.438974	0.281263	0.2385	0.126311	0.643597	-0.604739	0.12029	0.358442	-5.47447	0.621046	-0.0483714	0.417497	0.247464	-3.27245	0.49905	0.434732	0.485393	0.280612	0.283703	0.519568	0.680907
						390	Seeds	AG487-Pen-Hex-Hex.1_Seeds	Saponins	0	9.39_943.489	39.0736	No_association	0.383087	-0.638891	-0.0279846	-0.0380044	0.133319	-0.00356983	0.481247	0.422656	-0.0726426	0.608877	0.219435	-0.121616	-0.870427	0.572117	0.36536	0.349176	0.186538	0.185765	0.00312623	0.702314	-0.729237	0.0859851	0.307022	-8.02683	0.584701	-0.112956	0.428875	0.187734	-3.9425	0.572177	0.476821	0.440582	0.280931	0.180692	0.541794	0.73203
						391	Seeds	AG487-Hex-Pen-Hex-Hex.3_Seeds	Saponins	0	10_1105.541	35.5553	No_association	0.507636	-0.867135	-0.0879865	0.504399	0.538627	0.158603	0.448787	0.114606	-0.243212	0.248027	0.37733	0.0712943	-0.868061	0.424715	0.299487	0.497734	0.238746	0.344152	0.179969	0.614446	-0.424785	0.150062	0.287749	-5.00515	0.754815	-0.277285	0.518667	0.0567962	-4.48637	0.0966498	0.349654	0.458216	0.598407	0.354026	0.569938	0.319929
						392	Seeds	Phytolaccagenate-Pen-Hex-Hex.3_Seeds	Saponins	0	10.12_973.502	48.258	No_association	0.960194	-1.80322	-0.646475	0.304939	0.845866	-0.125224	0.720834	0.240391	-1.97726	0.341429	0.348883	-0.0889131	-1.94445	0.599065	0.367662	0.693706	0.0988922	0.240491	-0.0461283	1.07155	-1.98007	-0.521305	-0.272197	-4.01829	1.09641	-1.64091	0.905798	-0.139956	-4.44293	-0.0474303	0.609741	0.523545	1.06994	0.222015	0.919834	0.489995
						393	Seeds	Phytolaccagenate-Pen-Hex-Hex.1_Seeds	Saponins	0	9.92_973.502	37.9654	No_association	0.756682	-0.664916	-0.139354	0.00567788	0.201444	0.0417658	0.514623	0.487037	-0.37273	0.602791	0.267833	-0.381206	-1.12438	0.527224	0.419178	0.527763	0.29975	0.190735	0.133683	0.56912	-0.38749	-0.298628	0.226668	-5.59784	0.762845	-0.575702	0.549335	0.00259694	-2.64507	0.335368	0.526792	0.458235	0.499867	0.288963	0.723079	0.532924
						394	Seeds	Hederagenin-GlcA.2_Seeds	Saponins	0	11.87_649.394	54.5169	No_association	0.552937	-1.29498	-0.420798	0.35104	0.820849	0.0934309	0.192011	0.779934	-0.0842893	0.234056	0.0715261	-0.19963	-1.33947	-0.0589085	0.389419	1.28474	0.0222672	-0.0509733	-0.199126	0.606782	-0.749793	-0.187858	-0.16624	-2.91123	0.828342	-0.520943	0.624978	-0.0651872	-3.17681	-0.0965719	0.26674	0.398959	0.638277	1.27565	0.757443	0.21972
						395	Seeds	Hederagenin-Pen-Hex-Hex-Hex.1_Seeds	Saponins	0	11.21_1091.563	44.9959	No_association	0.0536304	-0.341923	-0.277623	-0.269276	-0.30858	-0.176457	0.230751	0.788625	0.259266	0.531135	-0.148981	-0.0940436	-0.754993	0.67355	0.268838	0.0700565	0.397355	0.253177	0.165872	0.51777	-0.435351	-0.0660083	0.0718056	-8.93062	0.385756	0.0432361	0.478534	0.086919	-2.02376	1.0103	0.460082	0.52565	-0.107852	0.346501	0.742923	0.364898
						396	Seeds	Phytolaccagenate-Pen-Hex.3_Seeds	Saponins	0	10.63_811.447	39.8865	No_association	0.796136	-1.30448	-0.295533	0.365318	0.60015	0.123989	0.351275	0.0216329	-0.246702	0.290677	0.975594	0.131233	-1.38792	0.465425	0.439559	0.723181	0.16544	-0.0856558	0.024223	0.644303	-0.744427	0.172629	0.124456	-4.78182	0.789981	-0.176931	0.320153	0.452309	-4.05085	0.174635	0.0494905	0.544708	0.792651	0.208022	-0.0821896	0.208142
						397	Seeds	Phytolaccagenate-Pen-Hex.1_Seeds	Saponins	0	10.46_811.447	69.8934	No_association	-0.849269	0.794516	-1.85114	-0.492231	-0.547286	-2.03038	-0.237223	-0.37308	-0.586403	-0.795799	-0.809317	-0.737454	1.31937	0.289424	-0.714931	0.224785	0.842214	1.68404	0.746729	-0.716443	0.786098	-1.96193	-1.77898	0.95848	-0.794589	-0.821411	-1.82933	-0.330018	0.478582	1.02187	0.227564	0.526688	0.519972	-2.38296	-1.45372	-0.155277
						398	Seeds	Hederagenin-Pen-Hex-Hex_Seeds	Saponins	0	11.21_929.51	53.3814	No_association	-0.0386658	-0.596536	-0.673099	-0.533588	-0.101009	-0.491158	0.684803	1.02533	0.113065	0.482764	-0.371971	-0.270341	-1.06393	0.758108	0.228953	-0.124534	0.345231	0.0628183	-0.013489	0.459529	-0.699999	-0.203192	-0.135665	-8.26085	0.261568	-0.120889	0.373947	-0.086025	-3.17041	1.03618	0.467406	0.491889	-0.150217	0.238874	0.648883	0.279633
						399	Seeds	Phytolaccagenate-GlcA-Pen-Hex.1_Seeds	Saponins	0	9.65_987.479	73.7404	No_association	0.909666	-0.926985	-0.942846	0.963406	0.984527	-0.639033	-0.0936625	-0.77046	-0.668242	0.34266	-0.579501	-1.06817	-0.749161	0.224318	-0.705162	0.665415	0.497337	1.00947	0.723693	0.664558	2.18701	-0.611647	0.0453334	-0.568598	-0.0694111	-1.48955	0.596243	-1.56245	-0.237795	-0.417302	-0.842751	-0.106812	-0.0977384	0.225694	0.979792	0.180264
						400	Seeds	AG487-Pen-Hex-Hex.3_Seeds	Saponins	0	9.46_943.49	34.5115	GWAS_sig	0.374269	-0.543593	0.0530937	0.384696	0.497406	0.234488	0.352586	0.224907	-0.13727	0.255876	0.512524	0.337853	-0.516093	0.460605	0.367547	0.453514	0.322397	0.378376	0.23231	0.589285	-0.743966	0.263214	0.359584	-5.62091	0.660967	0.0409759	0.486608	0.247787	-3.54485	0.326572	0.401644	0.476388	0.494331	0.327237	0.584571	0.142096
						401	Seeds	Hederagenin-Pen-Hex-Hex-Hex.2_Seeds	Saponins	0	11.32_1091.562	52.4268	No_association	-0.0146555	-2.25521	-0.628111	-0.0328721	1.04001	0.0154262	0.26962	0.0180569	-0.506715	-0.0757085	0.268439	0.163076	-2.05933	0.67625	0.369731	0.24801	0.301639	0.416972	0.183631	0.731912	-1.71635	-0.137235	0.0630878	-10.7965	0.406259	-0.29725	0.823856	-0.284269	-10.7965	0.368133	0.635841	1.01218	0.880296	0.138745	1.03587	0.0421781
						402	Seeds	Hederagenin-GlcA-Pen-Hex.2_Seeds	Saponins	0	11.18_943.453	37.9635	No_association	0.068121	-0.759582	0.615444	0.484803	0.121917	0.72918	0.25058	0.547757	0.113712	0.184687	0.491557	0.0254278	-0.903122	0.170551	0.396384	0.605318	0.398849	0.422267	0.340657	0.630196	-0.743768	0.4639	0.847571	-4.74025	0.509927	0.0826897	0.489	0.199027	-3.2506	-0.136591	0.386577	0.64025	0.432009	0.55811	0.169544	0.189254
						403	Seeds	Phytolaccagenate-Pen-Hex-Hex.2_Seeds	Saponins	0	9.99_973.498	46.9516	No_association	-0.220715	-0.0278842	0.155016	1.42394	0.383287	0.144107	-0.120931	-0.666028	-0.0910055	-0.630432	0.903868	0.338393	0.755143	0.120117	-0.20458	0.520937	0.40747	0.765125	0.636485	0.305041	0.925411	0.113964	0.506038	-3.94031	0.245642	-0.307853	0.507164	-0.0921679	-3.79664	-0.403165	-0.776316	0.667462	-0.312281	0.417693	-0.0293644	-0.149096
						404	Seeds	Hederagenin-GlcA.1_Seeds	Saponins	0	11.8_649.395	77.6884	No_association	-0.168411	-0.388813	0.0510265	2.62204	-0.408626	1.43877	-0.141773	0.0906315	-1.13097	-0.466932	0.207194	0.860241	-0.491747	0.0736283	-0.97588	0.160621	0.478033	-0.598699	0.299959	0.0342851	1.04382	-0.197675	0.770318	-0.832361	-0.19026	-6.71906	0.197056	-1.928	-1.25444	-0.823206	-0.241331	1.56288	-0.952297	1.28001	-0.176245	-0.182951
						405	Seeds	Hederagenin-GlcA.5_Seeds	Saponins	0	12.88_809.396	47.4442	No_association	0.0390153	-1.70713	-1.61719	0.796928	0.677121	0.10901	-0.134183	-0.206941	0.129374	0.0823207	0.575035	-0.11247	-0.914126	0.0325554	0.369306	1.20318	0.242759	-0.0623398	-0.00603185	0.595477	-1.29183	0.150079	-1.14841	-4.00321	0.693418	-0.289987	0.54584	-0.167933	-2.988	-0.20804	-0.00801479	0.545181	0.379046	1.29571	0.580367	0.0661907
						406	Seeds	AG487-Hex-Pen-Hex-Hex.4_Seeds	Saponins	0	10.12_1105.54	46.8046	GWAS_sig	0.884722	-1.24972	-0.177467	0.612142	0.432607	0.258192	0.76787	0.431289	-2.01719	0.173793	0.212891	-0.126537	-1.58211	0.553609	0.42833	0.648222	0.155538	0.242396	0.0114199	0.909454	-3.87882	-0.156053	-0.0590303	-7.19713	0.964914	-1.10739	0.766992	-0.0680262	-3.85217	-0.402698	0.876438	0.236225	0.833975	0.416059	0.240052	0.234108
						407	Seeds	AG489-GlcA-Hex.2_Seeds	Saponins	0	8.16_827.443	112.402	No_association	-0.470264	-1.52682	2.91599	2.04392	-0.303985	2.56839	0.122315	2.72599	-1.178	0.0381989	0.582076	-0.477762	-1.65817	-0.288567	-0.524048	1.08489	-0.195703	-0.405252	-0.272467	0.708198	0.32002	-1.03251	2.69038	-1.61113	-0.103265	-1.78361	-0.44994	-1.24901	-0.593167	-0.152632	-0.265193	0.784021	0.407147	0.838425	-0.629976	0.0442773
						408	Seeds	AG489-Pen-Hex.1_Seeds	Saponins	0	8.61_783.452	62.0135	No_association	0.823415	-1.81961	-0.509698	-1.01482	-0.0407733	-0.485408	0.897348	1.29502	-1.52595	1.23248	-0.0892123	-1.60795	-2.70376	0.527298	0.378098	0.435779	-0.0231533	-0.289648	-0.614836	0.71975	-2.37082	-0.89519	-0.15316	-10.0851	0.733671	-1.44692	0.127335	-0.274422	-10.0851	0.497051	0.509975	0.437613	0.321727	0.196658	0.290955	0.966004
						409	Seeds	Hederagenin-GlcA-Hex.2_Seeds	Saponins	0	10.93_811.447	89.898	No_association	-0.814705	-0.650625	2.48928	2.0353	-0.659874	2.37803	-0.6863	2.51512	-0.0634237	0.138853	0.439315	-0.186998	-0.88983	0.0088146	-0.542619	0.206113	-0.168455	0.2782	0.227294	0.469727	-1.48318	-0.326545	2.28332	-3.5304	-0.243034	-0.349736	-0.188155	-0.719167	-1.94434	0.013989	-0.0499582	0.826105	0.162322	1.58211	-0.676142	0.0103318
						410	Seeds	Hederagenin-GlcA-Hex-Hex_Seeds	Saponins	0	10.47_973.501	78.678	No_association	-1.16006	1.11339	-0.487397	0.1032	-0.767383	-0.803599	-0.64042	0.137549	-0.744047	-0.748866	-0.504267	-0.877474	1.74959	0.2178	-0.861733	0.339547	0.879856	2.075	0.859921	-0.363265	0.579013	-2.02371	-1.00163	1.41903	-0.668932	-1.10347	-1.8037	-0.465147	0.823479	0.757206	0.136138	0.636425	0.478613	-1.30668	-2.0302	0.0438268
						411	Seeds	Hederagenin-GlcA-Pen-Hex-_Seeds	Saponins	0	10.92_943.489	88.1519	GWAS_sig	0.0864163	-0.243155	-0.148345	1.05223	0.075885	0.534363	0.363124	0.0945493	1.45267	-0.200664	0.415327	0.36573	-0.515115	0.385111	-0.236795	-0.29971	-0.262103	0.320071	0.470086	0.10496	0.796709	0.626029	1.00988	0.220364	-0.00327231	1.41838	0.0642379	-0.46028	0.641416	-1.68612	-0.400747	-0.0308235	0.210204	0.740517	-0.177241	0.353831
						412	Seeds	Oleanolate-GlcA-Hex_Seeds	Saponins	0	12.12_795.41	48.2915	No_association	0.332991	-1.0794	0.88367	0.742785	0.551115	0.745844	0.584319	1.11094	0.271915	-0.212466	0.45572	0.348465	-1.00421	0.35061	0.166088	0.376911	0.103228	0.0815739	-0.0400693	0.310396	0.573493	0.2727	0.925171	-5.24368	0.58948	0.266126	0.325538	0.0668986	-4.04403	0.307574	0.226174	0.350249	0.748873	0.535474	0.085019	-0.201519
						413	Seeds	Oleanolate-GlcA-Hex-Hex.3_Seeds	Saponins	0	12.14_957.504	69.2359	No_association	-2.87052	-0.0594831	1.69021	1.74285	-0.137866	1.62575	-0.596131	1.74207	-1.04738	-0.199293	0.249217	0.3065	-0.727394	-0.174823	-0.321861	-1.42227	0.0347649	-0.0379109	0.227695	-0.872381	0.0815467	-0.378181	1.4122	-3.56296	-1.00244	-2.06373	-0.290671	-0.24993	-8.05893	0.218683	-0.232451	0.58279	-0.231625	1.17362	-0.716706	-0.371217
						414	Seeds	Oleanolate-GlcA-Hex-Hex.1_Seeds	Saponins	0	11.58_957.503	71.101	No_association	-0.342923	-1.6955	-1.03039	0.357009	0.947862	-0.603349	0.491105	-0.166685	-1.07458	0.215259	0.0957107	-0.609953	-3.18342	0.801422	0.593983	-0.566864	-0.706381	0.0440033	-0.497118	0.433416	-0.685457	-0.791998	-0.51493	-0.981164	-0.00976448	-0.902098	-0.197916	-0.360443	-1.7623	-1.25826	-0.526175	-0.0607308	-1.44936	-0.17042	0.600444	0.497161
						415	Seeds	Oleanolate-GlcA-Hex-Hex.2_Seeds	Saponins	0	11.65_957.503	45.3456	GWAS_sig	-0.080971	-0.503295	0.648063	0.777297	0.372786	0.613018	0.610943	1.36632	0.396427	-0.628489	0.0175481	1.30735	-0.926977	0.237965	0.202738	0.51006	0.187384	0.128394	-0.0180153	-0.166307	0.809805	0.333296	0.90591	-5.60529	0.418308	0.408324	0.352253	-0.19849	-3.17825	0.799654	0.155014	0.0850226	0.88308	0.621134	0.0140287	-0.722841
						416	Seeds	Phytolaccagenate-GlcA-Hex_Seeds	Saponins	0	9.65_855.437	73.4097	No_association	0.815006	-1.35154	0.0804059	1.29715	1.04104	-0.158694	-0.154828	0.241738	-0.941538	0.0830509	-0.232273	-1.02035	-1.07563	0.320005	-0.549979	0.920182	0.100029	0.771855	0.381871	0.624077	2.31016	-0.722676	0.500335	-1.0241	0.260727	-1.6514	0.686521	-1.77792	-0.584399	-0.654313	-1.29575	-0.336871	-0.448966	0.181251	1.06155	-0.0203506
						417	Seeds	Phytolaccagenate-GlcA-Hex-Hex-Hex.1_Seeds	Saponins	0	8.58_1179.54	77.6175	No_association	1.30656	-2.66236	-0.367491	1.54635	0.3064	-1.75998	0.567265	-1.34595	-9.32807	0.576245	-1.60457	0.0685973	-2.43788	1.04596	-0.904783	-0.469033	-0.121862	-1.38154	-0.183998	0.74558	-0.300116	-0.943176	-1.93536	-1.84701	0.745205	-9.32807	0.365829	0.379545	-9.32807	0.939138	-9.32807	0.0198223	0.183638	0.573042	0.454935	0.742718
						418	Seeds	Hederagenin-GlcA-Pen-Hex.1_Seeds	Saponins	0	11.02_943.49	57.3443	No_association	0.123966	-0.515677	0.173114	0.464403	0.0640254	0.374793	-0.00949643	1.25975	-0.340092	0.519495	-0.0269843	-0.396191	-0.468796	0.0752692	0.256875	0.90976	0.345777	-0.0468849	-0.0192621	0.405452	-0.733851	-0.701771	0.13978	-4.74931	0.48553	-0.846722	0.442841	-0.043249	-3.23389	0.498043	0.103828	0.464738	-0.0422812	1.29784	0.66028	0.208777
						419	Seeds	Hederagenin-GlcA.3_Seeds	Saponins	0	12.69_809.396	63.6378	No_association	-0.118483	-1.46223	-1.17259	0.546007	0.45292	-0.322858	-0.0383089	-0.107681	-0.557257	-0.231076	0.70903	-0.127271	-1.23238	0.423616	0.271442	1.85668	0.0979878	-0.556181	-0.192762	0.492892	-0.436943	-0.485259	-1.02944	-2.81678	0.588137	-0.682791	-0.1276	-0.080244	-2.46572	0.0599429	-0.487051	0.073055	0.122238	1.38435	0.140337	-0.404678
						420	Seeds	Serjanate-GlcA-Hex.2_Seeds	Saponins	0	11.17_856.469	68.4704	No_association	0.0511393	-0.197105	1.62249	2.09488	0.392282	1.48573	0.72479	2.14192	-0.943719	-0.517432	0.874248	0.484969	-1.4484	0.0443877	-0.0193192	0.12851	0.0405996	-0.421777	0.00282592	-0.400652	0.847242	-0.487694	1.36174	-2.57289	0.373216	-1.19558	-0.163847	-0.532211	-2.49619	0.4914	-0.141015	0.301134	0.572562	1.20709	-0.595516	-0.792213
						421	Seeds	Serjanate-GlcA-Hex-Hex.2_Seeds	Saponins	0	10.37_1001.494	65.0419	No_association	0.104494	0.0280271	-0.123299	0.433928	1.05586	-0.618679	0.0868207	-0.174901	-1.00475	-1.2991	0.503375	0.2	0.840674	0.0611365	-0.0869167	-0.267815	0.479794	0.940702	0.926294	-1.11803	1.25888	-1.43378	-0.214573	-0.189947	0.190611	-0.194693	-0.0994652	-0.354736	-0.277103	1.4224	-0.537337	-0.354913	0.237614	-0.669643	-0.183281	-0.725855
						422	Seeds	Valine_Seeds	Amino acids	0	1.06_118.086	79.561	No_association	-0.241247	-2.85019	0.467727	-0.151544	1.74223	-0.159505	1.77361	-0.775723	2.45295	0.428256	0.641311	-0.647764	-1.81865	-0.714581	-0.306496	1.67956	-0.441083	-1.61179	-0.128546	0.747831	1.27894	-0.656133	0.0409772	-0.524842	0.292331	0.384861	2.29583	-1.02858	-1.82561	-0.256363	-0.0987208	-1.01908	-0.788967	-0.28359	2.5644	-0.440835
						423	Seeds	Asparagine_Seeds	Amino acids	0	0.6_133.06	88.4326	No_association	1.35765	-2.12863	0.175092	0.467053	0.529729	-0.779059	1.04927	-0.797207	0.889357	1.05575	0.564756	-0.927181	-1.44054	0.991666	-0.560178	0.0350912	0.231615	-0.735713	0.414397	0.957318	-1.2706	-0.313888	-0.838781	-0.30673	0.142413	-0.144721	0.213439	-0.313905	-1.29758	-0.402314	0.0950875	-0.282002	-0.253788	0.799738	2.07599	0.786192
						424	Seeds	Isoleucine_Seeds	Amino acids	0	1.81_132.102	118.193	No_association	1.49011	-2.28682	-0.478405	0.755399	2.04614	-0.707715	1.18429	-0.830506	1.0167	1.03395	-0.443599	-1.26531	-1.15783	-0.0315041	-0.414498	0.740996	-0.200841	-0.577095	0.149662	0.138303	1.15251	0.0470869	0.528409	-1.08254	-0.449079	-0.819539	1.51876	-1.43023	-1.93294	-0.607648	-3.92409	-1.1413	0.348774	-0.905232	3.48002	0.561626
						425	Seeds	Leucine_Seeds	Amino acids	0	1.98_132.101	89.5958	No_association	-0.0302129	0.753732	-1.60422	0.315152	0.441609	-0.882354	0.171304	1.15952	1.09177	0.233529	1.48816	1.06663	-1.79089	-0.414282	-1.18753	-0.254503	-1.37811	-1.14218	0.235864	0.136679	0.0222802	-0.661377	-2.20677	1.04949	-0.257819	-0.434172	0.113824	0.239052	-1.16393	0.513766	-1.19455	0.039747	-0.156855	-0.143114	0.36037	-0.413553
						426	Seeds	Adenine_Seeds	Amino acids	0	1.09_136.061	52.9933	No_association	1.06795	-0.0485469	0.914783	-1.74861	2.49829	0.679927	1.39768	1.04437	1.06016	-0.134451	1.21598	0.452822	-2.10238	-1.40066	0.511192	-0.274811	-1.04862	-1.23896	-0.414562	1.04058	1.0077	-0.287248	0.208838	-0.18806	1.17589	-0.275375	0.0710092	-0.108991	0.589275	-1.57046	1.38993	0.196554	-0.480251	-1.3774	-0.663156	-1.1253
						427	Seeds	17-Decarboxy-betanin.2_Seeds	Betalains	Betacyanins	0.7_116.07	88.8569	No_association	-0.599464	-1.46252	-1.19466	-1.18234	1.03774	-0.340257	1.4267	0.616235	0.916889	0.048952	1.85909	-0.427855	-2.61073	-1.87149	-0.0631237	2.52161	-1.46264	-2.58201	-0.738123	0.397176	0.134634	0.374561	-0.407141	-0.336656	-0.385561	-0.408797	1.14909	-0.400191	0.061711	-1.49575	1.04496	-0.167722	-0.88659	1.36154	1.09887	-0.339034
						428	Seeds	Proline-betaine.3_Seeds	Betalains	Betacyanins	1.08_142.086	77.8701	No_association	-1.3246	2.25554	0.232234	-1.08059	-0.989692	0.843848	-0.227421	1.32448	-1.2258	-0.600323	0.833374	0.983732	0.787493	-0.221587	-0.342808	0.391278	1.65888	2.16812	0.863023	-0.817447	0.308298	-2.04619	-1.50564	2.21032	-0.307383	-1.90589	1.80195	1.29181	-1.11711	0.988007	2.27935	0.224637	-0.0402319	-0.567559	-0.463764	0.586669
						429	Seeds	Proline-betaine.5_Seeds	Betalains	Betacyanins	1.64_142.086	69.4217	No_association	1.74208	-0.429404	1.0371	-0.00446852	0.473826	0.793113	-0.085728	0.638083	1.38582	0.255074	-0.22514	0.925325	-1.49727	-1.41996	0.787919	-2.60294	-1.83253	0.0538806	-0.392872	-0.296707	1.15073	0.949989	1.92379	-0.399366	0.997138	0.691042	-0.664327	-0.321962	-0.114914	-0.0837388	-2.04226	-0.456767	1.33447	0.101516	-0.312362	0.849249
						430	Seeds	Proline-betaine.6_Seeds	Betalains	Betacyanins	2.75_142.086	68.6486	No_association	1.29095	-6.89911	-2.03692	-0.511801	0.383428	-0.22821	0.0355556	0.809572	-6.89911	0.0923559	0.871925	-0.39365	-0.516762	-6.89911	0.714378	-0.285232	0.0594533	-0.430957	0.39039	0.473821	1.00372	-0.944883	-1.84941	-6.89911	1.04471	-1.36894	1.25295	-0.370733	-1.01333	-1.78219	-0.781065	0.868434	0.301972	-0.61333	1.05763	-0.036954
						431	Seeds	Proline-betaine.7_Seeds	Betalains	Betacyanins	3.24_142.086	80.8781	No_association	-1.16466	1.85135	0.863239	-0.347788	-0.31137	0.528712	0.453027	-0.271849	-0.0793647	0.0933953	0.190628	1.55535	0.799188	-0.246545	-0.194496	0.605351	0.714482	1.15852	1.03777	-0.828714	-0.0160233	-0.890893	-1.0544	0.467768	-1.89742	-0.266141	0.963888	0.105164	-0.471985	0.973522	0.0536633	-0.281194	0.000242813	0.394389	-0.0985132	0.512254
						432	Seeds	Proline-betaine.8_Seeds	Betalains	Betacyanins	3.4_142.086	91.3754	No_association	-1.0537	1.89761	-8.18234	-8.18234	1.41397	0.145209	0.586233	0.837155	-8.18234	-8.18234	1.07452	0.402624	0.76497	-1.47876	-0.359545	0.921366	0.815909	1.04789	0.722652	-1.05252	-0.176378	-8.18234	-8.18234	0.712432	-0.607608	-0.795036	-0.40546	1.05875	-1.0891	0.922734	1.45652	0.350445	-0.734804	0.129736	-8.18234	-0.441736
						433	Seeds	Proline-betaine.9_Seeds	Betalains	Betacyanins	3.56_142.086	81.2323	No_association	0.263344	-0.355017	-2.56249	0.94452	-0.583988	-1.2235	0.514822	-1.0141	-0.618084	0.811737	1.21492	-1.71964	0.308169	0.444096	-0.506159	0.756537	-0.120813	-0.376493	1.32551	0.136159	2.2717	-0.349994	0.49297	0.486417	-0.499162	-1.14043	-0.75022	0.723554	-1.16724	-0.0325186	1.07901	1.03156	-1.55636	-0.221353	0.431568	-0.659746
						434	Seeds	Proline-betaine.10_Seeds	Betalains	Betacyanins	3.63_142.086	67.5485	No_association	-0.820672	-0.162674	1.82624	-0.424437	-1.44161	1.44407	0.431403	1.12702	0.663021	0.536092	-0.69778	2.04288	0.591145	-0.461716	0.668081	-0.205917	0.423958	-0.406824	-0.894984	0.323208	-0.375225	-1.51069	-1.80879	-0.13235	-0.540585	0.550598	1.12514	-0.0199575	0.332107	-1.05596	0.681154	-0.102758	1.24544	-1.64664	0.225682	0.473349
						435	Seeds	Proline-betaine.11_Seeds	Betalains	Betacyanins	4.45_142.086	89.5805	No_association	-0.487301	-0.625341	-1.38482	0.445616	0.679664	-0.320126	0.276262	-0.332261	0.221247	-0.187347	0.464884	0.480186	-0.61492	0.106449	-0.0474709	-0.463185	0.798747	-0.998178	0.170173	0.100173	-0.135581	0.436798	0.311383	-0.336833	-0.326328	-1.41879	0.17577	-1.93241	0.722202	-0.140752	0.345919	-0.588431	-0.274911	1.6655	-0.486607	-0.660527
						436	Seeds	Proline-betaine.12_Seeds	Betalains	Betacyanins	4.55_142.086	99.283	GWAS_sig	-7.5106	1.01763	0.897512	-0.273795	-2.24034	0.269868	-7.5106	1.16618	0.336808	-7.5106	1.60746	1.34526	-7.5106	0.365201	-7.5106	-7.5106	0.515898	-0.280275	0.122728	-7.5106	-7.5106	-0.528899	-7.5106	1.91128	-7.5106	0.598974	-0.728031	0.960049	-7.5106	-7.5106	-7.5106	-0.000742284	-7.5106	-7.5106	-7.5106	-0.495717
						437	Seeds	Decarboxybetanin.1_Seeds	Betalains	Betacyanins	1.35_506.187	97.0414	No_association	-7.70072	-0.473043	-7.70072	-7.70072	0.910648	-0.283954	1.00723	1.77181	2.03454	-0.116959	0.228437	-0.24479	0.340928	-0.563122	0.663058	0.90727	0.790824	-0.401837	-0.0457664	0.0607047	-7.70072	-7.70072	-7.70072	-7.70072	-7.70072	-0.620333	-1.45111	0.149426	-1.92179	-1.53326	-1.23338	-0.267703	-0.105672	-7.70072	-7.70072	-0.48763
						438	Seeds	Decarboxybetanin.2_Seeds	Betalains	Betacyanins	2.49_506.187	130.314	No_association	-6.34677	0.67683	-6.34677	-6.34677	-6.34677	-1.94931	-6.34677	1.11934	-0.229817	-6.34677	1.45512	1.22679	-6.34677	-6.34677	-6.34677	-1.20231	-6.34677	-6.34677	-0.704296	-0.253044	-6.34677	-6.34677	-6.34677	-0.917189	-6.34677	-6.34677	-6.34677	0.482678	0.254813	-0.0464254	-0.325732	-0.0631289	-0.0508222	-6.34677	-6.34677	-6.34677
						439	Seeds	Decarboxybetanin.3_Seeds	Betalains	Betacyanins	2.63_506.133	73.1469	No_association	2.42471	-2.26567	0.156758	1.44358	2.12329	-0.577509	1.20666	-2.08807	-7.12525	0.145886	-0.190398	-0.652169	-1.1619	1.0365	-0.556433	-0.426344	-0.153987	-0.976703	-0.589361	1.28145	-0.320555	-1.10726	1.25591	0.867341	0.405852	-7.12525	0.482888	-0.898654	0.189447	-0.978251	-3.13078	0.0859609	-2.54015	0.100244	0.30671	-0.00862254
						440	Seeds	Decarboxybetanin.4_Seeds	Betalains	Betacyanins	3.13_506.133	80.4724	No_association	-0.443084	-7.76296	0.60076	-0.606768	1.27707	0.178223	1.12044	-7.76296	-7.76296	-0.182756	-1.65712	-0.531571	-0.819206	0.903986	0.782219	1.20232	-0.325318	-7.76296	0.341248	1.17394	-7.76296	-1.0297	-0.830367	0.824707	-0.101055	-7.76296	1.64416	-1.42595	0.450906	-7.76296	-0.816554	0.553533	-7.76296	-7.76296	-0.214911	0.827801
						441	Seeds	Decarboxybetanin.5_Seeds	Betalains	Betacyanins	3.24_506.133	69.4556	No_association	1.93379	-1.35898	0.226433	1.15774	2.01515	-0.393637	0.817331	-1.50878	-1.10526	0.635802	-0.0884374	-0.555526	-0.108802	1.00305	-0.335765	-0.956117	-0.173189	-2.00711	-0.338483	0.977541	-0.770311	-0.936839	0.513324	1.59961	0.0135941	-1.97119	0.211781	-0.581888	0.75103	-0.846385	-0.475985	0.212691	-0.933623	-0.17228	0.226621	0.127414
						442	Seeds	Prebetanin.1_Seeds	Betalains_putative	Betacyanins	5.51_629.091	172.718	No_association	-7.20245	-7.20245	-7.20245	-7.20245	-7.20245	-7.20245	-0.669207	-7.20245	-7.20245	-1.05451	-7.20245	-7.20245	-7.20245	-7.20245	0.610194	0.404499	-0.935368	1.00527	-7.20245	-7.20245	-7.20245	-7.20245	-7.20245	-7.20245	-7.20245	-7.20245	-7.20245	-7.20245	-7.20245	-2.86148	-0.461167	-7.20245	-7.20245	-7.20245	0.744995	-1.17452
						443	Seeds	Neobetanin_Seeds	Betalains_putative	Betacyanins	6.45_547.13	88.2413	No_association	1.08799	-0.871316	-0.00764274	-0.692595	-0.150626	-0.736748	0.50443	0.12294	1.53151	1.9639	-0.46141	-0.158734	-1.28187	0.138762	1.26972	0.91752	-0.778989	-0.144275	0.415987	0.898741	2.12174	-1.62574	-1.52741	0.413791	1.01542	2.55673	-0.0163308	-0.425573	-2.62663	-0.726349	-1.19033	1.66129	0.284582	-1.39215	1.39161	1.81667
						444	Seeds	Decarboxybetanin.6_Seeds	Betalains_putative	Betacyanins	6.9_506.203	71.9164	No_association	2.25611	0.991683	0.908427	-1.39914	1.16599	0.782339	1.08575	0.902946	-0.00867558	0.356152	0.245016	1.00304	0.29539	0.0931518	1.39071	0.11282	-0.601252	-0.108432	-0.238392	-1.03287	-0.819808	-8.04071	0.153259	-1.54227	1.48565	-8.04071	0.360136	0.542662	-0.322863	-0.326804	0.291113	-2.05199	2.08644	0.311754	0.726176	0.199695
						445	Seeds	Prebetanin.2_Seeds	Betalains_putative	Betacyanins	7_629.05	95.6831	No_association	0.370718	-0.89282	0.842632	-7.79636	0.715099	-7.79636	-0.328139	-7.79636	0.449453	0.808761	-0.972853	-7.79636	-7.79636	0.204977	0.0733903	-7.79636	-7.79636	1.28688	-7.79636	1.15731	-7.79636	-7.79636	-7.79636	-3.09988	0.211322	-1.81889	1.12813	1.24251	0.659347	0.42276	0.708767	0.40458	-0.234204	-7.79636	-0.0290369	1.27596
						446	Seeds	Decarboxybetanin.7_Seeds	Betalains_putative	Betacyanins	7.13_506.19	75.1533	No_association	0.323397	1.42432	1.16064	0.275173	-0.0361048	1.40576	-2.53998	1.39871	-9.29276	0.899257	0.506871	1.89252	1.25274	0.0239363	0.927393	-0.0436629	-0.417567	-0.942112	-1.24356	-1.50147	-1.56926	-9.29276	0.522528	-9.29276	0.129511	-9.29276	-0.560716	1.02064	0.928328	-0.186196	0.18794	-0.186218	0.27962	-9.29276	-0.858119	0.334029
						447	Seeds	Decarboxybetanin.8_Seeds	Betalains_putative	Betacyanins	7.28_506.202	72.9525	No_association	1.97344	0.549331	0.774645	-1.47133	1.77635	0.811601	1.53048	0.681707	-0.231259	-0.0182609	-1.18164	-0.129377	-1.12819	-0.302898	1.25119	-0.237751	-0.437918	0.17797	-0.239211	0.649019	0.734682	-6.77452	0.084937	-1.47311	1.92382	-0.0119393	1.23182	0.351533	-1.48475	0.0926804	0.37941	-0.81504	2.41133	-0.430163	1.52561	1.00871
						448	Seeds	Decarboxybetanin.9_Seeds	Betalains_putative	Betacyanins	7.34_506.202	72.0248	No_association	2.0504	-0.249578	0.498078	-0.397357	1.33429	1.10658	1.01437	0.641324	-0.0442039	0.225584	-0.285909	-0.531893	-0.898753	-0.336888	1.29943	-0.686658	-1.3893	0.441503	-0.13177	-0.254773	0.826959	-0.29081	0.218991	-3.31127	2.04324	-0.0113419	0.694132	0.519421	-1.42714	-1.12269	-0.27364	-1.55153	2.23877	-2.7669	0.751201	0.193874
						449	Seeds	Decarboxybetanin.10_Seeds	Betalains_putative	Betacyanins	7.54_506.203	73.3348	No_association	1.93268	0.0329491	0.0240716	-0.922859	0.95307	0.752491	1.07864	-0.0791931	0.708073	0.269467	0.101963	-0.939177	-0.741364	-0.979268	1.5621	-0.10986	-1.24278	0.156901	-0.108689	-0.171854	1.90868	-0.221323	0.00188674	-1.99304	2.04097	0.348149	0.942157	1.05259	-1.275	-1.28395	-0.663631	-1.30056	1.46347	-0.885823	1.22628	1.02644
						450	Seeds	Decarboxybetanin.11_Seeds	Betalains_putative	Betacyanins	7.88_506.203	77.6732	No_association	0.565252	-0.422583	0.0905521	0.667636	1.05192	1.35137	-0.494678	1.20813	-1.29909	0.264756	0.181316	-0.443122	-2.29756	1.82375	1.27759	0.20527	-1.33166	-0.808085	-0.153042	2.04815	-0.901663	-1.95212	-0.617703	-2.0775	1.41818	-1.08392	-0.776616	-0.632871	-0.515644	-0.500615	-0.017284	-0.261855	0.800403	0.131448	0.30074	-0.940932
						451	Seeds	Betanidin-5-E-feruloyl-5-apiosyl-1,2-glucoside_Seeds	Betalains_putative	Betacyanins	9.58_857.25	79.5422	No_association	1.11312	-1.86464	-7.99492	1.20767	-0.271313	0.611515	-7.99492	0.814173	-1.345	0.655036	-7.99492	0.817309	-1.46333	0.776006	0.411229	0.241623	-7.99492	0.232992	-0.29723	0.707312	-0.582685	0.84359	-7.99492	-7.99492	0.96859	-0.490658	-0.169334	-0.700008	1.02175	-1.08078	-7.99492	-7.99492	0.953341	-7.99492	0.916386	1.02864
						452	Seeds	Proline-betaine.2_Seeds	Betalains	Betacyanins	0.71_142.086	8.52206	No_association	-0.630198	2.42139	1.17125	-0.624898	-0.104325	0.757888	0.385543	1.27165	-1.31458	-0.966545	0.86527	0.986571	1.08719	-0.155219	-0.519634	0.120518	1.14445	2.3053	1.07689	-0.767556	0.366396	-1.70028	1.28715	2.67364	-0.746268	-2.04699	1.52761	1.03726	-0.157364	0.951257	1.20402	0.497145	0.108722	-0.584267	-0.797923	0.219205
						453	Seeds	Proline-betaine.4_Seeds	Betalains	Betacyanins	1.09_144.101	85.2415	No_association	0.00890603	-0.382041	-0.864815	-0.0524385	-0.0871209	0.297357	-0.525822	2.55673	0.782161	-0.912401	1.95125	-0.59415	-0.771475	1.70806	1.23829	-0.347874	0.276879	0.914758	0.60057	-0.0270832	-1.17582	-0.678617	-0.431969	0.789154	-0.34295	-0.560053	0.191177	0.472166	0.0551406	-0.609051	3.09266	-0.109565	-0.856798	0.432432	-0.331473	0.189593
						454	Seeds	Alanylglycine_Seeds	Dipeptides	0	0.61_147.076	90.9363	No_association	-0.453495	-0.609255	1.1253	-0.559273	1.42438	-0.122459	0.994878	0.126871	0.93191	0.316526	0.601423	0.277745	-0.786296	-1.11834	-0.417412	1.35826	-0.0809686	-1.06701	0.375562	0.479167	-2.33462	-0.598807	-0.540248	0.131109	0.302491	-0.585535	1.35989	-0.0676105	-1.46175	-1.16117	0.99278	-0.0263557	-0.144902	0.151125	1.39108	-0.963251
						455	Seeds	Alanyalanine_Seeds	Dipeptides	0	0.7_161.092	122.169	No_association	-0.900794	-1.47894	0.502288	-0.598863	1.2484	0.766614	0.0879013	0.184704	1.07264	0.532389	3.34011	0.381318	-1.99865	0.0520162	-0.344772	0.174354	-0.246746	-1.35184	-0.34114	0.443509	-1.36915	-0.204188	0.30886	0.06409	0.15678	3.35023	1.35794	-1.0824	-0.599864	-0.6992	-0.935474	-0.243443	0.856382	-0.158031	1.89841	0.743956
						456	Seeds	Glycylvaline_Seeds	Dipeptides	0	1.87_175.107	98.9448	No_association	0.645482	0.49155	-1.46741	-0.959031	0.389605	-1.08761	0.0600733	0.132168	1.85251	0.37997	0.897612	-0.0790081	-0.90541	-0.795216	-1.28675	-0.625668	-0.986971	-1.18701	-0.249908	0.763167	-0.461983	-1.34964	-1.56577	0.580836	-0.2092	-0.777576	0.384319	-0.0592201	-0.460491	0.250572	-1.02805	0.984656	0.359144	-0.50178	-0.120398	0.470262
						457	Seeds	Valylglycine_Seeds	Dipeptides	0	1.36_175.107	85.6427	No_association	-0.225205	0.966812	0.524073	-1.46198	0.277773	-1.42758	0.350536	0.705329	1.40365	-0.62717	0.263911	0.901291	-1.82536	-1.46748	-0.34543	0.139714	-0.746322	-0.431042	-0.350302	-0.364853	-1.83689	0.586396	-0.626097	2.09424	-0.342672	0.332223	0.219948	-0.16785	0.49574	0.0578217	1.35917	0.679864	1.03797	-0.400796	-0.351992	-0.672962
						458	Seeds	Threonylglycine_Seeds	Dipeptides	0	0.71_177.093	76.4987	No_association	-0.847611	0.582086	-0.20806	-0.325655	-0.841555	0.208708	0.483868	0.549404	-2.11069	-0.923998	0.985554	0.270647	2.06438	0.666433	-0.389256	3.22346	0.207019	0.414269	-0.22624	0.348131	-1.62137	-2.54315	-1.39824	1.0355	-0.652521	-1.91626	-0.773468	-0.732118	-0.516333	1.0667	0.945069	0.315243	2.4094	0.780398	0.317371	-0.582959
						459	Seeds	Alanyvaline_Seeds	Dipeptides	0	1.72_189.123	83.5868	No_association	0.706223	0.920514	-0.626182	-1.00008	0.714878	-1.257	0.629939	-0.107242	1.07161	-0.634633	0.712595	0.980132	-0.252609	-1.02647	-1.07508	-0.247906	-0.223489	-0.718989	0.242977	-0.20841	-0.729872	0.312322	-0.889569	2.29776	-0.121989	-0.188486	0.331635	-0.484099	0.577207	0.489297	-0.995075	0.864012	1.2409	-0.631203	-0.723054	0.128692
						460	Seeds	Glycylisoleucine_Seeds	Dipeptides	0	3.37_189.123	93.8277	No_association	0.581213	0.464761	-1.85332	-0.0125168	0.326858	-1.68768	0.221788	0.506559	1.04033	-0.261331	1.32728	0.17625	0.00306162	-0.100716	-0.767899	-0.503494	-0.849428	-0.732907	0.0783576	0.187912	-0.55534	-0.955	-1.25784	0.791211	-0.276342	-0.469869	0.166119	0.178643	-0.34138	0.0585086	1.28993	0.905589	0.861691	-0.604415	-0.140005	-0.733105
						461	Seeds	Aspartylglycine_Seeds	Dipeptides	0	0.63_191.066	80.9335	No_association	-0.355314	-1.41777	1.36813	0.490449	-0.979126	-1.36264	2.09714	0.853579	-1.66342	-0.226408	0.34657	0.711335	0.697775	0.858336	-0.252004	-0.467369	-1.60027	0.757018	-0.460757	0.400358	-0.956639	-1.42357	1.25584	-0.209018	-0.372489	-0.287836	-0.774718	-0.541582	0.426044	0.215318	0.251552	-0.0907951	0.874117	1.07381	-0.0193995	-0.879193
						462	Seeds	Threonyalanine_Seeds	Dipeptides	0	0.69_191.102	8.61804	No_association	0.15594	-1.01449	0.889427	-1.3142	1.27866	-0.707554	1.06162	-0.867621	0.279663	0.408492	0.202926	0.176285	-1.65256	-1.10528	-0.552382	-0.0260894	0.3478	-1.64094	0.342491	-0.358888	0.408183	-0.660793	0.573324	-0.0564113	0.658971	-0.474974	1.27128	-0.784773	-1.9682	-0.887605	-1.44656	0.261598	0.192909	-0.289191	2.07099	0.810476
						463	Seeds	Prolyserine_Seeds	Dipeptides	0	0.71_203.102	21.6309	No_association	-3.54917	0.393517	-2.92471	0.331153	-0.37069	-0.258036	-0.498344	0.48527	-0.923251	-0.181301	1.05133	-0.184296	-0.593978	0.425011	-0.812954	0.949399	-0.806766	1.20667	0.191873	-0.154837	-1.43808	0.329116	-2.97663	0.63933	-3.70797	0.370017	1.28063	-0.359736	-1.24532	-0.25281	1.10005	0.786314	1.04273	0.337324	-0.498677	-0.143542
						464	Seeds	Leucyalanine_Seeds	Dipeptides	0	2.77_203.139	90.8999	No_association	0.25322	0.231967	2.17421	-0.923501	0.0645531	-0.32041	1.04028	0.408582	1.74014	-0.190489	0.163614	1.27301	-0.87334	-0.47127	0.613422	0.288815	-1.12072	-1.30283	-1.04809	-0.540593	-1.91934	2.70233	0.087459	0.810602	-0.505488	0.928063	-1.16485	0.0682645	1.68759	-0.484373	1.15409	0.000211699	0.602581	0.0828829	-0.712097	0.304765
						465	Seeds	Alanyleucine_Seeds	Dipeptides	0	3.54_203.139	86.9935	No_association	0.822188	0.203525	-0.213375	0.0208461	0.303476	-0.773948	1.05067	0.221762	0.723021	0.138295	0.80861	0.430273	-0.533192	-1.33903	0.112311	0.594064	-0.678305	-0.872063	-0.498636	-0.107874	-0.869608	1.54416	-0.62621	0.751031	-0.344627	0.136395	-0.143515	-0.443811	1.24459	-0.239591	0.846214	0.37139	1.2984	-0.155178	-0.297779	0.383688
						466	Seeds	Asparaginyalanine_Seeds	Dipeptides	0	0.62_204.097	78.4512	No_association	0.502211	1.52977	-2.03261	-0.15644	-0.0177885	-6.64104	-0.721348	1.11846	0.245392	-0.213111	1.69959	0.343705	0.382322	-1.04825	-6.64104	-1.06891	-1.07322	-0.449879	0.216622	1.20878	-1.64275	0.177857	-6.64104	0.625983	-1.00164	-1.73175	0.23507	0.686371	1.02239	0.586419	1.85367	1.53465	1.66821	0.937973	-1.42615	-6.64104
						467	Seeds	Glycylmethionine.1_Seeds	Dipeptides	0	2.01_207.079	52.373	No_association	0.951838	0.841821	-0.56053	0.515299	0.555906	-0.534907	-1.29616	0.536336	-2.04467	-0.137684	1.03893	0.596754	0.657832	-0.315682	-0.242857	-0.833955	-0.441551	0.18417	0.585488	0.662512	-8.43427	-1.67384	-1.78477	0.573273	0.664056	-0.184949	0.419237	0.89606	0.678814	0.614764	-0.112093	0.890345	1.26906	0.456873	-0.451037	-0.824085
						468	Seeds	Methionylglycine_Seeds	Dipeptides	0	1.79_207.086	96.1824	No_association	0.387403	0.496917	0.431509	-0.855334	0.36277	0.373593	-0.697042	1.00348	-0.17028	-1.06389	2.38412	0.8622	0.844506	0.168453	-0.0762687	0.777607	0.468445	1.09004	0.0332596	-1.11855	-2.67089	-0.971959	0.726961	1.17891	-0.405918	-0.416042	0.620017	-0.290362	-0.352292	0.24691	-1.14741	0.0760956	0.368845	-1.11618	-1.69058	-0.146457
						469	Seeds	Glycylhistidine_Seeds	Dipeptides	0	0.58_213.099	65.5366	No_association	-1.45589	-1.00394	0.356026	-1.05084	-0.623795	-0.354951	-1.84394	0.225963	1.69717	0.138418	-0.19438	0.0738215	1.04158	-0.524033	-0.824582	0.283515	1.56487	-0.463678	0.965215	-1.11783	0.80942	-0.35307	-1.81614	2.25577	-1.11913	-0.611026	-1.02118	-0.490331	-1.75912	1.01316	-0.0258782	-0.252411	-0.808315	0.123381	-0.292586	-0.226681
						470	Seeds	Alanylysine_Seeds	Dipeptides	0	0.54_218.15	75.2213	No_association	1.13751	0.832134	-2.90399	-0.0538484	-0.472912	-6.9011	-2.73515	0.347877	-0.759181	0.50613	1.11033	-0.640798	0.303111	-0.264531	-1.78183	-6.9011	-0.373879	-0.37945	0.734091	0.69338	-0.242815	-0.288235	-6.9011	1.46624	-0.417584	-1.55639	-0.0846738	-0.71093	1.54368	0.612276	2.09912	1.34943	1.47102	-0.343463	-1.11215	-0.226088
						471	Seeds	Glutamyalanine_Seeds	Dipeptides	0	0.71_219.097	12.5067	No_association	-0.862612	0.691346	0.894474	-0.220468	2.73833	0.422313	-0.0671817	1.09859	1.44873	-0.0639811	0.478024	-0.784239	-1.29565	-2.01525	-0.742808	1.2728	0.463774	-0.332969	1.03484	0.0612199	-1.89227	-0.535426	0.0342865	1.18776	-0.0148019	-0.40901	1.09747	-1.23053	-0.458517	-0.62036	0.783323	0.179879	-0.275981	-0.184763	0.38767	-0.0679099
						472	Seeds	Threonyvaline_Seeds	Dipeptides	0	1.93_219.133	91.4318	No_association	1.0283	1.64809	-2.12753	0.194899	0.161073	-1.70818	0.634396	0.260583	0.725291	0.0330241	0.754585	-0.0274069	-1.5077	-0.897421	-0.740378	-0.263639	-0.639478	-0.672591	0.891174	0.207745	-1.03471	-1.32004	-1.72006	1.89764	-0.0422809	-0.699513	0.602631	-1.41528	-1.27158	0.520079	-0.353534	0.779001	1.26005	-0.599033	0.146914	-0.218775
						473	Seeds	Isoleucyserine_Seeds	Dipeptides	0	1.62_219.133	75.899	No_association	0.927552	-1.99871	-0.575849	0.67715	0.565735	-1.18206	1.09239	0.0248923	-0.00885079	0.542432	-1.28962	-0.118782	-0.995337	0.0397805	1.07296	1.07262	-1.52465	-0.216952	0.0688671	0.673312	-1.5702	0.321173	-0.679598	-1.02474	0.0723747	-0.0604106	-0.0708731	-2.34047	-1.61189	-0.59287	-1.53287	-0.47007	0.945379	-0.293076	1.30425	0.0802886
						474	Seeds	Seryisoleucine_Seeds	Dipeptides	0	3.13_219.133	88.8582	No_association	1.32167	0.155006	-1.63239	0.230166	-0.0824173	-1.78236	0.318084	0.646472	0.835949	-0.0376776	1.00041	0.177523	-0.427474	-0.48412	-0.731505	-0.0526909	-0.885058	-0.363724	-0.124349	0.459908	-1.14416	-0.901374	-1.89532	0.0351262	0.393172	-0.0101953	0.753111	-0.0365087	-1.11426	0.239575	1.07991	0.864771	1.19423	-0.923593	0.754125	0.1478
						475	Seeds	Seryaspartate_Seeds	Dipeptides	0	0.62_221.076	77.0771	No_association	0.381029	-0.613519	-0.276635	-0.406581	-1.02405	-1.33499	0.420889	-0.557622	-1.44133	-0.428981	1.35833	-0.477874	1.79405	0.35669	-1.18327	-0.789833	-0.840496	0.0845064	-0.501442	1.24793	-1.08994	-1.10668	0.221648	1.43	-0.87942	-0.808997	-0.546569	-0.449293	0.427407	1.43361	1.47383	0.936518	1.81261	0.697057	1.043	-1.17095
						476	Seeds	Alanyhistidine_Seeds	Dipeptides	0	0.57_227.115	18.4945	No_association	2.18481	-1.02249	-0.922821	-0.0963724	1.09192	-0.88218	1.20337	-0.732302	-0.386021	2.5902	-0.113942	-0.848907	-1.19899	-0.574071	-0.356436	0.0955987	-0.742394	-0.440255	-0.133823	3.19356	-0.445413	-0.7813	-1.52272	-0.819755	3.30022	-0.579343	1.17534	-0.617539	-0.940623	-0.788382	-0.416158	0.8796	1.14483	-0.767282	1.65119	1.67965
						477	Seeds	Isoleucyproline.2_Seeds	Dipeptides	0	4.3_229.156	84.152	No_association	0.285005	-0.601596	1.06964	-0.235486	-0.750227	-0.365988	1.04903	0.960162	0.99027	-0.367637	1.06914	0.537732	-1.37476	-1.76463	0.526733	0.602789	-1.56953	-0.29943	-0.697645	-0.0453332	-0.533355	1.97004	0.299519	-0.655526	-0.155326	0.601672	-0.500268	0.484223	0.578141	-0.270055	1.64296	-0.373229	-1.03806	-0.313273	0.109897	-0.386862
						478	Seeds	Valyisoleucine_Seeds	Dipeptides	0	4.11_231.17	80.1275	No_association	0.476527	-0.30603	1.41289	-0.943247	0.45926	-0.579767	1.11445	0.662447	1.25727	-0.096194	0.610364	0.885307	-1.03328	-0.930782	0.371452	0.628856	-0.525	-0.847139	-0.606884	-0.610847	-1.72217	2.21238	-0.419281	0.11373	-0.0371727	0.276581	-1.84015	-1.10557	0.0591732	-0.413315	1.61357	-0.624772	0.777317	-0.477723	-0.578618	0.249912
						479	Seeds	Valyleucine_Seeds	Dipeptides	0	4.48_231.17	77.7365	No_association	0.453201	-0.23263	1.53725	-0.795436	0.00514743	-0.23835	1.2117	0.649839	1.3964	-0.00323808	0.395077	0.910914	-0.665472	-1.33523	0.57134	0.776455	-0.810473	-1.29226	-0.998629	-0.361755	-1.38927	2.38612	-0.0281452	0.293178	-0.284168	0.457718	-0.958727	-0.842018	1.39284	-0.590795	1.35906	-0.543106	0.902127	-0.206333	-0.181815	0.612661
						480	Seeds	Leucyvaline_Seeds	Dipeptides	0	4.36_231.17	79.6534	No_association	1.25333	0.366635	-2.34054	0.0162162	1.9965	-0.193673	0.387297	-2.10921	0.445134	0.166457	-0.199874	-0.710595	-0.734782	0.373751	-0.309398	0.0267151	0.463046	-0.303032	1.2524	-0.156876	1.71959	-1.93622	-1.19095	-0.0893432	-0.249194	-0.963787	1.73385	-0.455686	-0.921062	-0.0462049	-3.1973	-0.147234	0.40755	-0.706288	0.719264	-0.155951
						481	Seeds	Asparaginyvaline_Seeds	Dipeptides	0	1.7_232.129	85.1566	No_association	0.319361	0.167365	-1.50172	-0.274091	0.0337398	-1.83884	0.0451385	1.74857	1.3926	-0.0693352	1.03995	0.0364481	-0.34156	-0.201655	-0.824873	-0.569435	-0.782065	-0.583516	0.0696351	0.602616	-1.13813	-0.909433	-1.96578	1.36877	-0.114305	0.17296	0.528487	-0.774805	-0.194595	0.342483	-0.0870143	0.473572	1.14198	-0.284133	-0.587002	-0.256742
						482	Seeds	Aspartyvaline.2_Seeds	Dipeptides	0	1.92_233.112	76.659	No_association	0.593328	-0.768207	-0.736132	2.23073	-0.554542	-0.911582	0.335305	0.815974	1.12198	1.33355	-1.01309	-0.649647	-2.24239	0.755501	-0.245091	-0.811288	-0.18825	-0.48407	-1.9065	1.16704	2.09642	0.4056	-1.42958	0.357625	-0.22409	0.20899	1.46165	-0.591464	-1.31259	-0.656612	-1.1461	-0.286566	-0.167072	-0.18931	1.22929	-1.00484
						483	Seeds	Isoleucythreonine_Seeds	Dipeptides	0	1.94_233.149	78.871	No_association	0.957855	0.202345	0.767651	-0.463187	0.792218	-0.579782	0.413916	0.203409	1.00405	-0.19181	-0.497991	0.793506	-0.328989	-0.492094	0.464782	0.25309	-0.89277	-0.147931	-0.790725	-0.144533	-1.02899	1.16061	-0.214135	-0.609707	0.140564	0.278608	-0.471672	-0.323679	-0.140348	-0.7431	-0.827298	0.111345	0.225581	0.164232	0.66858	-0.564882
						484	Seeds	Leucythreonine.2_Seeds	Dipeptides	0	2.4_233.149	82.5951	No_association	0.0217661	-0.782396	-1.01235	-0.0866555	-0.693094	-0.697778	-0.954744	-0.685498	0.789447	1.00843	0.520837	-0.701366	1.31956	0.150372	-1.17259	0.639765	1.75547	0.368018	2.25406	-0.439404	1.20163	-0.892828	-2.45278	3.26678	0.0377259	-0.767106	0.327795	-0.208698	-2.74193	0.257663	-1.80755	0.476914	-3.18041	-0.177223	0.372328	0.0812461
						485	Seeds	Threonyleucine_Seeds	Dipeptides	0	3.59_233.149	82.4548	No_association	1.13859	-0.259334	-1.02201	-0.630372	0.625126	-0.705892	1.07743	-0.117876	0.996069	-0.129031	0.103861	-0.581399	-0.636772	-1.51637	0.223971	0.661672	-0.90202	-0.734075	-0.540676	-0.319061	-2.33767	-0.68012	-2.2987	0.109084	-0.249556	0.207524	-0.373488	-1.25535	-0.115807	-0.459888	1.00046	-0.219939	0.891956	-0.465483	0.019146	1.16726
						486	Seeds	Lysyserine_Seeds	Dipeptides	0	0.53_234.144	69.396	No_association	1.42637	0.619235	-2.68064	0.203972	-0.248421	-1.61745	-2.23242	0.243432	-0.0977141	0.389669	1.63761	-1.44294	0.359322	-0.538684	-1.80525	-1.95113	-1.52575	-0.438197	0.48507	1.07682	-0.0257653	-0.524422	-2.30809	1.06786	-0.138299	-0.868015	0.153998	0.144841	0.749718	0.508792	1.8608	1.29454	1.26522	-0.464152	-0.486518	0.208362
						487	Seeds	Seryglutamate_Seeds	Dipeptides	0	0.68_235.092	91.871	No_association	-0.245886	0.121483	-1.21643	-0.423316	-0.18332	-1.5486	-1.13588	1.24196	-0.369633	-0.773617	2.7272	0.112718	1.49493	-0.737611	-1.52617	-0.829289	-0.875207	-0.535104	-0.184	0.651301	-0.244037	-0.125503	-0.743285	0.814979	-0.0499679	-1.35654	0.0333714	0.11511	-0.377184	0.49944	1.13981	1.46324	1.61944	0.00527112	-0.596229	-0.799165
						488	Seeds	Alanyphenylalanine.1_Seeds	Dipeptides	0	4.25_237.123	76.3175	No_association	0.919375	1.05071	-0.43411	-0.348216	0.152718	-1.95836	1.05285	0.144263	0.958018	-0.453733	0.78225	0.408285	-0.322953	-0.830197	-0.283734	0.724071	-0.276917	-0.721937	0.0438627	-0.0362843	0.0749115	0.722191	-1.01395	1.14181	-1.43325	0.440096	-0.558441	-1.20202	0.910901	-0.147567	1.17685	0.104862	1.5412	-0.172424	-0.442439	0.645685
						489	Seeds	Phenylalanyalanine.2_Seeds	Dipeptides	0	3.64_237.123	72.3302	No_association	0.376758	0.414956	1.43331	-0.92545	0.26241	-0.348566	1.59848	0.24272	1.62096	0.141358	0.302205	0.863243	-1.07484	-0.837104	0.538363	1.30446	-0.850014	-0.880184	-0.380456	-0.415917	-0.825616	2.35492	-0.347497	-0.151663	-0.519332	1.09073	-0.338525	-0.807985	-0.0874251	-0.431575	1.67177	-0.00383134	1.21488	0.0941426	-0.411906	0.324229
						490	Seeds	Glycyltyrosine.2_Seeds	Dipeptides	0	3.09_239.1	72.5303	No_association	1.68105	-0.454979	1.73589	-1.06703	0.725	0.250139	1.55298	0.457692	1.46513	1.33344	-0.221551	0.919976	-1.99639	0.480009	-1.63858	-0.698814	-0.0139716	-1.7822	0.197124	-0.666734	-0.240862	-0.717095	0.805162	-0.801883	1.21017	-0.699688	0.868627	0.301388	0.0595202	-1.28413	-0.0434657	0.359154	0.370073	-0.932597	1.42012	1.05137
						491	Seeds	Tyrosylglycine_Seeds	Dipeptides	0	2.63_239.102	105.473	No_association	-0.314986	-0.410906	0.29093	-1.03201	0.311215	-0.161865	-0.00600172	1.98162	1.10991	-0.510121	-0.350566	0.0874218	-0.433454	-0.28916	0.20371	-0.694587	-1.34881	-0.508624	-1.34141	0.462178	-0.312372	0.642863	-0.00796844	-0.676662	-0.825763	-0.355368	-0.776114	-0.901446	-0.218749	0.204257	0.416275	0.192604	0.415363	0.291282	-0.943	-0.957253
						492	Seeds	Glycyltyrosine.1_Seeds	Dipeptides	0	2.87_239.102	70.1594	No_association	1.13424	0.535119	-2.35129	0.473055	0.368379	-1.84172	-0.575724	-0.444593	-0.348422	0.267363	1.15839	-0.939568	-0.482885	-0.358604	-0.574719	-0.0432197	-1.19575	-1.09891	0.479744	1.10385	0.56325	-1.83878	-1.5094	0.857025	0.357854	-1.45682	0.615094	-0.641769	-0.60045	0.0779163	0.824624	1.09308	1.21587	-0.24543	0.347129	0.265913
						493	Seeds	Seryhistidine_Seeds	Dipeptides	0	0.63_243.107	32.8803	No_association	0.59381	-0.0840208	-5.23367	-0.0264762	0.0767884	0.168013	-0.512373	0.0175043	0.0468766	0.214766	0.50575	-0.978817	0.12033	0.446585	0.467839	0.39754	-0.279557	0.199992	-0.318673	0.24247	0.306381	0.129425	-0.176696	0.203057	-0.257381	0.179377	-0.166807	-0.019211	0.895131	-0.000515856	-0.2436	0.292961	0.637185	0.366786	0.486226	0.709835
						494	Seeds	Leucyisoleucine_Seeds	Dipeptides	0	5.34_245.185	77.4921	No_association	0.470797	-0.434921	1.20006	-0.970519	-0.0846285	0.0721923	1.0714	0.902617	1.14203	0.0664475	0.400917	0.739813	-0.629729	-1.19225	0.431432	0.895651	-1.14614	-1.05965	-0.995172	-0.415933	-1.23407	2.21546	-0.209587	0.0322074	-0.254551	0.292226	-1.28817	-1.2527	1.45945	-0.779635	1.41243	-0.733249	0.989759	0.681916	-0.20112	0.768124
						495	Seeds	Asparaginyleucine_Seeds	Dipeptides	0	3.39_246.144	93.323	No_association	0.537362	0.235983	-0.927006	-1.15211	-0.203783	-1.56838	1.1314	1.48136	1.6206	-0.29105	1.04378	1.00266	-0.0596389	-1.02935	-0.466667	0.108961	-0.773564	-0.758953	-0.244986	-0.145957	-1.65719	0.0276574	-2.35759	0.51154	-0.318887	0.0839367	-0.682747	-0.8242	-0.094165	-0.0443794	1.4335	0.304386	1.20659	-0.713802	-0.754983	0.22043
						496	Seeds	Valyglutamine_Seeds	Dipeptides	0	1.09_246.144	72.009	No_association	-0.0963657	0.605857	1.34786	-0.539915	0.676982	-0.844527	0.894017	0.678899	0.833614	-0.414385	0.846029	0.955921	-0.990202	-1.2232	-0.52007	0.973851	-0.421462	-1.10328	0.104859	-0.679676	-1.36404	0.546585	-0.553094	0.861488	0.0105326	0.0561917	0.880325	-0.036304	0.249069	-0.319141	3.23705	0.0973008	0.563398	0.119754	0.77245	-0.113843
						497	Seeds	Lysyvaline_Seeds	Dipeptides	0	0.89_246.181	64.8273	No_association	1.60824	0.210752	-1.76277	1.12275	0.601412	-1.4847	-0.0362807	0.0423607	-0.523717	0.562032	1.46227	-0.359506	-1.88449	0.14935	0.0477946	-0.702628	-1.76961	-0.95239	0.29666	1.17315	1.54119	0.087049	-0.905415	0.12516	0.653481	-0.498711	0.846236	-0.662328	-2.12038	0.389505	0.822878	1.21101	1.20611	-0.930431	0.0255001	0.114902
						498	Seeds	Asparaginyasparagine_Seeds	Dipeptides	0	0.61_247.103	73.1764	No_association	0.980698	0.613046	-6.8033	-1.52611	-0.510547	-6.8033	-0.144109	-0.0407533	-6.8033	-0.156908	0.915296	-0.487043	0.480533	-0.0309269	-0.8595	-6.8033	-6.8033	0.192294	0.428378	0.74912	0.12627	0.360896	-1.38235	0.188486	0.125612	-1.59012	-0.750477	0.229219	0.646831	1.08381	1.2921	1.30191	1.55902	0.558875	0.186146	-0.858331
						499	Seeds	Aspartyleucine_Seeds	Dipeptides	0	3.66_247.128	96.245	No_association	0.648939	-0.599393	-1.2902	0.606992	0.895846	-0.99548	0.632847	0.494001	1.63316	0.484448	0.0239666	-1.89077	-0.30281	0.102595	-0.372271	-1.1142	-0.702727	-0.530783	-0.634652	0.306385	0.41664	0.235138	-2.05166	0.442728	0.000155264	-0.313759	0.369237	-0.171821	0.479989	-0.55972	0.859489	-0.0723679	0.24913	-0.672491	0.248625	-0.0706869
						500	Seeds	Isoleucyaspartate.1_Seeds	Dipeptides	0	1.88_247.128	75.2453	No_association	0.988779	-1.29586	-2.7488	1.19549	-0.354449	-1.85094	0.208155	-0.117144	-1.24257	1.08729	-0.247819	-0.97613	-1.27692	-0.178905	-0.0654908	0.875465	-1.43951	-0.632072	0.0662519	1.17713	-0.465885	0.0232921	-2.80232	-0.322128	0.207039	-1.09774	0.255333	-1.50102	-2.32422	0.0211081	-0.446324	0.292499	0.794816	-0.28589	0.23826	0.64885
						501	Seeds	Glutamyvaline_Seeds	Dipeptides	0	2.03_247.128	85.0549	No_association	0.549983	-1.81378	1.37695	-0.360638	1.18173	0.165376	1.96185	0.997747	2.29902	-0.00371169	0.48459	-0.348121	-1.46081	-0.283581	-0.407042	-0.128319	-0.596372	-0.733343	-0.167686	-0.338366	-0.48154	1.0993	1.28992	0.0850377	0.75445	0.892956	1.47889	0.298993	0.0980457	-0.0410857	-2.44273	0.63338	0.0220556	-0.367207	1.11208	0.117371
						502	Seeds	Asparaginyaspartate_Seeds	Dipeptides	0	0.61_248.087	82.1208	No_association	0.555023	-1.81047	0.31704	0.827775	-1.24969	-0.939572	1.366	-0.479001	-1.12628	0.2884	-0.0563721	-0.349247	0.422207	0.938558	-0.120415	-2.02567	-0.730658	0.75738	0.0314128	0.837706	-0.888693	-0.942939	0.789671	-0.316481	-0.562535	-0.738984	-0.826764	-0.658885	1.33586	0.421697	-0.71822	-0.990146	0.00502714	1.069	0.828604	-0.0961795
						503	Seeds	Glutaminythreonine_Seeds	Dipeptides	0	0.68_248.123	58.427	No_association	0.560477	-0.380946	0.284049	-0.23029	1.05983	0.0228188	0.63977	-1.00179	-1.13849	0.927335	-0.489006	-1.99873	0.301134	0.110278	0.0710474	0.345283	0.246597	-0.346923	0.251931	0.604323	-1.2222	-1.81701	-1.00745	0.443047	0.743858	-0.603535	0.974255	-2.05242	0.114499	-0.63533	0.422989	0.436183	0.642039	-0.0538645	1.92714	0.815756
						504	Seeds	Threonylysine_Seeds	Dipeptides	0	0.54_248.16	107.444	No_association	0.854233	1.00363	-7.94782	-0.243542	-0.758413	-7.94782	-1.13484	0.490977	-7.94782	0.231906	0.71083	-7.94782	0.260436	-7.94782	-7.94782	-7.94782	-7.94782	0.114613	0.716928	0.682458	-0.373819	-7.94782	-7.94782	1.23634	-0.46753	-7.94782	-7.94782	-0.0880954	1.53311	0.0146456	2.48495	1.01414	1.05371	-1.27813	-7.94782	-7.94782
						505	Seeds	Aspartyaspartate_Seeds	Dipeptides	0	0.67_249.071	68.3159	No_association	-1.80285	-0.868043	0.370563	-0.119742	-0.841935	-0.802754	0.199649	-0.30371	-1.40037	-1.13618	0.175059	-0.0363049	1.36334	0.409654	0.629884	-1.25393	0.233285	0.860972	0.096777	-0.646797	-1.18976	-1.47335	0.827324	1.02294	-1.02329	-0.958535	-1.52577	-0.169336	-0.147224	1.37899	-0.930579	-0.78183	-0.900642	0.0685207	-0.351857	-0.632719
						506	Seeds	Glutamythreonine_Seeds	Dipeptides	0	0.71_249.108	100.961	No_association	-0.495595	0.761668	0.369372	-0.846876	1.29973	0.0542599	0.79906	1.93339	1.13009	-0.147077	1.17468	0.200851	-1.17604	-1.7569	-0.613404	0.104296	-0.190631	-0.827713	-0.400271	-0.26052	0.80138	-0.857032	-0.444794	0.992863	0.159081	-0.955634	0.32386	-0.606406	0.9959	-0.940373	1.15312	0.338189	0.0923967	-1.0243	-0.61802	-0.50583
						507	Seeds	Seryphenylalanine.2_Seeds	Dipeptides	0	4.23_253.115	58.0587	No_association	-1.46549	0.707542	0.180098	-1.44114	0.868831	-0.808785	0.926332	-1.06781	1.22716	-0.094239	0.750959	0.401456	-1.8414	-0.14251	-0.204999	0.626768	0.816749	-0.103819	0.77646	1.26443	0.710517	0.552841	0.118592	0.0114006	0.993901	0.17683	0.629884	0.687738	0.794643	-6.77447	0.84167	0.91843	0.334284	-0.383039	0.452749	0.798521
						508	Seeds	Seryphenylalanine.1_Seeds	Dipeptides	0	4.13_253.115	63.9292	No_association	1.97104	-0.245219	2.08356	-0.902228	0.0282111	0.542108	1.22566	0.228758	1.21299	1.27576	0.0502707	1.29126	-1.88654	0.239823	-1.53079	-0.901664	0.325396	-1.67815	0.0711492	-0.259842	0.131709	0.0463412	1.56504	-1.50915	1.30107	-0.31195	1.79517	0.793178	-0.100744	-0.993641	0.00992438	0.237736	-0.369493	0.032089	1.0909	0.199479
						509	Seeds	Phenylalanyserine_Seeds	Dipeptides	0	2.99_253.118	102.273	No_association	1.08595	-1.23856	-0.624348	-0.136704	0.882937	-0.430939	0.52164	-0.480568	-0.25156	1.41682	-0.394099	-0.347591	-0.400749	-0.171147	-0.133335	1.20831	0.609389	-0.611713	-0.361877	-0.88895	0.681463	1.99569	-1.08361	1.22949	2.74584	-1.09111	2.3502	-1.18381	0.562283	-1.11659	-0.491302	-1.05886	0.317499	-0.0082182	3.21617	0.868906
						510	Seeds	Valyhistidine_Seeds	Dipeptides	0	0.68_255.144	83.8434	No_association	0.859619	-9.31397	0.634023	0.501816	0.545537	-9.31397	-1.13881	-2.38207	-9.31397	-0.0733435	0.705784	0.678854	-0.421457	-0.692264	-9.31397	0.973437	-0.0527435	-9.31397	-9.31397	1.08707	0.227906	-9.31397	-0.072459	-0.627604	0.568012	-0.380368	0.33357	0.0966306	-9.31397	-0.259813	0.747242	-0.218525	-0.0148456	-9.31397	0.675589	0.718579
						511	Seeds	Glutaminyleucine.1_Seeds	Dipeptides	0	3.48_260.16	84.3167	No_association	0.644269	0.248646	-0.673095	-0.901914	-0.164786	-1.95344	0.803435	1.01287	1.12249	0.00398269	0.559238	0.494059	-0.0533421	-0.249125	-0.662424	0.00713375	-0.962552	-0.599277	0.110171	0.130736	-3.05502	0.145307	-2.80469	0.520933	-0.215788	0.734088	-0.433418	-0.213099	0.631079	0.181197	2.26022	0.377686	0.709554	-0.312205	-0.591883	0.156992
						512	Seeds	Isoleucyglutamine.2_Seeds	Dipeptides	0	2.12_260.16	87.4101	No_association	-0.245378	0.212435	1.84396	-2.21305	0.320704	0.239406	0.847587	0.572217	1.56134	-0.815937	0.492102	1.34858	-1.55193	-0.86321	0.467716	0.612647	-0.831929	-1.18458	-1.01958	-0.411127	-1.25658	2.1913	0.189866	0.38614	-0.22559	0.611036	0.0142209	0.135953	1.6477	-0.915263	-1.17155	0.189655	0.478209	0.686043	0.0844542	0.146889
						513	Seeds	Lysyisoleucine_Seeds	Dipeptides	0	1.59_260.196	72.9011	No_association	1.07155	-1.06953	-1.87013	0.897166	0.752492	-1.32567	0.428942	0.05762	-0.639524	0.450302	1.43359	-0.963171	-3.30888	-0.0219133	0.0242478	0.176131	-1.07465	-1.05088	-0.27543	0.724579	1.30989	-0.255887	-1.00502	-1.26196	0.384276	-0.326349	0.446793	-1.20635	-3.76885	-0.175598	-1.4577	0.623719	0.93259	-0.76936	0.121072	-0.326177
						514	Seeds	Lysyleucine_Seeds	Dipeptides	0	1.8_260.196	76.6403	No_association	1.09989	-0.56789	-1.57511	0.982216	0.544965	-1.51912	0.607987	0.650269	-0.601751	0.0706685	1.45323	-0.360175	-2.08935	0.12825	-0.0307605	-0.144347	-1.44311	-1.40554	-0.266813	0.773954	0.762397	0.264421	-1.34534	-0.631407	0.528154	-0.279909	-0.0557341	-0.895634	-2.9735	-0.17053	-0.953811	0.725928	1.1301	-0.723244	-0.148207	-0.0984062
						515	Seeds	Leucyglutamate_Seeds	Dipeptides	0	2.7_261.144	85.8401	No_association	0.472729	-0.0583813	1.39033	-0.783535	0.0863802	-0.325702	1.00318	0.923545	1.25995	-0.00156759	0.434748	0.599203	-0.862407	-0.219678	0.166072	-0.0920125	-1.22991	-0.744342	-0.0569736	-0.380101	-0.40201	2.15929	-0.753271	0.502008	0.118312	0.671432	0.371329	0.142625	1.71195	-0.214143	-1.86924	0.283288	0.425589	-0.639679	0.206137	-0.616143
						516	Seeds	Glutamyleucine_Seeds	Dipeptides	0	3.71_261.144	103.993	No_association	0.945106	-0.988166	-0.670155	0.6309	-0.41512	-1.11528	1.1084	0.679405	1.74764	0.115296	0.932465	-0.75174	-0.215126	0.0499018	-0.782896	-0.536276	-0.729712	-0.762297	-0.21541	0.591831	-1.65697	0.261201	-1.73102	-0.407695	-0.0422117	0.316883	0.18244	-0.122904	-1.15562	-0.129792	1.44753	0.238321	-0.0871167	-0.761604	2.03e-05	-0.0811553
						517	Seeds	Glutamyisoleucine_Seeds	Dipeptides	0	3.44_261.144	83.7099	No_association	1.33796	-1.52149	-0.237567	0.309939	-0.0105444	-0.904271	0.489182	-0.729036	0.823377	0.966288	-0.0101153	-2.12326	-1.3091	0.0649745	-0.941428	-0.256437	-0.691584	-0.967365	0.312846	1.17279	-0.0775832	-0.00387001	0.560924	-0.416117	0.277997	-0.442571	0.983354	-0.510136	-2.22397	-0.361068	-0.103521	0.894784	-0.187369	-1.08915	1.65994	0.494348
						518	Seeds	Isoleucyglutamate_Seeds	Dipeptides	0	2.55_261.144	85.6656	No_association	1.0012	-1.38085	-0.862897	0.82889	0.0748436	-0.954448	0.234551	0.0863151	0.0285884	0.379703	0.112944	-0.957163	-1.29396	-0.379806	-0.556985	0.152563	-0.980973	-0.580596	0.0675716	1.09703	-0.0489499	0.236732	-0.997277	-0.73613	0.105726	-0.531476	0.909364	-1.02794	-1.28423	-0.388817	0.341994	0.228143	0.0837981	-0.36335	1.05937	-0.0277188
						519	Seeds	Lysyasparagine_Seeds	Dipeptides	0	0.53_261.155	76.2936	No_association	0.989471	-0.0747361	-2.25618	0.042226	-0.210364	-1.15584	-0.723253	-0.411321	-1.12113	0.449594	0.941188	-0.811843	0.123895	-0.299502	-2.07613	-1.70633	-0.887288	-0.498985	0.891716	0.370773	-0.0118479	-1.01428	-1.21031	1.57359	-0.798733	-1.58204	-0.188743	-1.24672	1.74264	0.336877	2.45651	1.16269	1.25405	0.447244	-0.649988	-0.176399
						520	Seeds	Asparaginyglutamate_Seeds	Dipeptides	0	0.67_262.103	70.8662	No_association	-1.71152	-0.330264	-0.386547	-0.567815	-1.06642	-0.3298	-0.220252	-0.830027	-1.0851	-1.41811	0.423256	-0.503326	2.21345	-0.244017	-1.18061	-0.181503	1.13195	-0.181305	0.160114	-1.80836	-1.21822	-0.584653	0.285116	2.42637	-1.92937	-0.863264	-0.520298	-0.0907047	0.290436	1.1174	0.0822756	-0.605888	-1.41471	0.198108	-0.435611	-1.67699
						521	Seeds	Tryptophylglycine_Seeds	Dipeptides	0	4.38_262.118	67.3348	No_association	-0.21072	-1.88216	-0.755461	0.433109	0.708313	0.00215378	-0.377409	0.984071	1.74207	0.057714	-0.91752	-3.29987	-0.367724	0.386722	1.12276	-0.573987	-0.341742	1.18959	0.101612	0.329201	0.148962	1.32208	-0.0958511	-1.5047	-0.159469	1.6192	0.648463	-0.183829	-3.04344	0.225125	-0.128945	0.0470023	-0.400816	1.21946	0.471027	0.0784377
						522	Seeds	Aspartylysine_Seeds	Dipeptides	0	0.54_262.139	83.6502	No_association	1.30161	-0.218841	-2.85506	0.655087	-0.210092	-1.55212	-0.0223381	-0.165398	-0.595522	1.50342	-8.42442	-8.42442	-0.0496879	-8.42442	-8.42442	-8.42442	-1.44547	-0.815619	1.28526	1.1773	-0.211511	-1.46104	-8.42442	0.85213	0.0605513	-0.872461	-0.459869	-1.6696	0.00688262	0.33734	2.08717	0.218186	0.964073	-0.394361	0.179457	0.509626
						523	Seeds	Methionyisoleucine_Seeds	Dipeptides	0	4.83_263.138	78.8492	No_association	0.933449	0.693438	0.220872	-0.814798	1.72648	1.06586	-1.18656	1.32527	0.457221	1.38652	-0.358145	1.78175	0.316682	-0.0971884	-0.948143	-0.745082	-0.741315	-0.258904	0.442621	0.104964	1.15385	1.36823	0.179924	0.668485	1.45521	-0.98705	1.18062	0.823152	-0.599298	1.6845	-1.42577	2.53385	1.40983	-1.28307	-0.337873	-1.34408
						524	Seeds	Leucymethionine_Seeds	Dipeptides	0	4.65_263.139	91.3969	No_association	0.816578	0.238261	-0.295704	-0.790743	-0.525298	-0.606168	0.616608	1.1285	1.1276	-0.195973	1.1044	0.821858	-0.217778	-1.41705	-0.408302	0.127737	-1.78505	-0.709018	-0.624297	-0.732108	0.322597	0.293831	-0.411028	0.886955	0.377066	0.716523	-0.309311	0.250459	0.37024	-0.515705	0.835138	0.507371	1.3688	-0.231935	-0.220697	0.062741
						525	Seeds	Methionyleucine_Seeds	Dipeptides	0	5.2_263.149	94.8827	No_association	0.225738	-0.659916	-0.715663	-2.04711	-0.522728	0.260702	-0.153786	0.0454663	-0.0847673	0.00879428	0.682511	0.268219	-0.257035	-1.23515	0.516216	0.888082	0.298578	-0.584456	-0.921847	-0.113732	0.0553732	-1.27786	0.295571	0.8575	-0.401267	0.700451	1.43077	0.513136	0.137437	-1.38165	0.55121	-1.32115	0.789366	0.0259545	-0.270545	0.780276
						526	Seeds	Asparaginymethionine_Seeds	Dipeptides	0	2.03_264.107	143.676	No_association	-6.90042	-0.477271	-6.90042	-6.90042	-6.90042	0.232814	0.765125	-6.90042	0.584351	-6.90042	1.24816	-1.00753	0.910957	-0.499405	0.64181	-0.0413369	-3.12184	0.146285	0.271401	-6.90042	1.15727	-6.90042	-6.90042	-0.521197	-6.90042	-1.74349	-6.90042	-6.90042	-0.101903	-6.90042	0.0109448	-6.90042	1.23877	-6.90042	-6.90042	-6.90042
						527	Seeds	Threonyphenylalanine.1_Seeds	Dipeptides	0	4.28_267.133	82.2275	No_association	1.51659	-1.12004	-0.809214	-0.049375	0.988171	-1.27075	1.21097	-0.406902	0.826794	0.636787	-0.423257	-0.559021	-1.05181	-0.290354	0.169007	1.23835	-0.902687	-0.514975	-0.298454	0.404834	-1.54055	-0.256964	-2.0541	-0.644306	0.673914	0.428381	-0.139005	-1.12088	-1.58475	-0.513617	1.09632	0.0106075	1.19069	-0.842677	1.04536	0.999028
						528	Seeds	Tyrosyserine_Seeds	Dipeptides	0	1.59_269.113	76.8766	No_association	0.314096	0.0475259	0.183391	-0.946807	-0.67435	-0.376708	1.47371	0.593138	1.04924	-0.307281	0.459526	-0.101106	-0.254469	0.236615	0.771287	-1.48372	-1.01955	-1.33626	0.528511	-0.344953	-0.0762393	1.27511	-0.567657	1.32013	-0.273212	0.309925	0.485598	-0.735885	0.902528	-0.807846	-2.16438	0.843067	-0.654403	-0.0313021	0.50179	0.49169
						529	Seeds	Serytyrosine_Seeds	Dipeptides	0	2.8_269.113	75.0526	No_association	0.639373	1.19552	-1.0143	-0.229423	0.65465	-0.129555	-0.867343	1.11202	0.268334	-0.0195002	1.08521	0.834868	0.105655	-0.395408	-1.021	-0.313384	-0.785269	-0.232902	-0.0703831	0.810996	1.03011	-1.49007	-1.09845	1.06196	0.761521	-0.309873	1.58385	0.570085	0.331714	0.517614	1.62467	1.96219	1.34722	0.484389	1.15247	-0.0854339
						530	Seeds	Histidyisoleucine_Seeds	Dipeptides	0	1.44_269.16	72.0645	No_association	1.31802	-3.97721	-1.40003	1.77613	0.962809	-1.39356	-0.0512954	-0.172466	1.5403	0.710321	0.681738	-2.06681	-1.19173	0.464185	-0.717656	0.813457	-0.55626	-1.39581	-0.0189154	0.791147	1.24161	-0.473643	-0.208259	-1.91631	-0.11154	-0.365083	0.760075	-1.17154	-4.70076	-0.16566	-3.51974	-0.0835304	0.0634974	-0.276678	0.326028	-0.31276
						531	Seeds	Histidyaspartate_Seeds	Dipeptides	0	0.6_271.103	74.1015	No_association	0.328125	-0.973226	0.132236	0.629709	-1.50602	-0.303221	0.0738933	-0.814825	-1.24255	0.00552333	-0.214094	-0.308301	1.73216	0.645718	-0.870034	-1.27091	0.0949823	0.584855	-0.0298522	0.200556	-1.04875	-0.371144	0.361431	0.848711	-0.679077	-0.994817	-1.69296	-0.345672	0.798853	0.90472	-1.1163	-1.84833	-0.278883	0.826321	-0.0369039	0.0859933
						532	Seeds	Lysyglutamine_Seeds	Dipeptides	0	0.53_275.171	94.8823	No_association	0.202739	1.61318	-6.73478	-0.591677	-1.14487	-6.73478	-6.73478	0.807029	-6.73478	-0.261658	0.805226	0.199961	0.680586	-0.503373	-6.73478	-6.73478	-0.308924	-0.85664	0.443383	0.340757	0.200179	-1.13624	-6.73478	2.05132	-0.106559	-6.73478	-0.322762	-0.0342102	1.03737	0.246542	2.64279	1.22178	0.76434	-0.384246	-6.73478	-6.73478
						533	Seeds	Lysylysine_Seeds	Dipeptides	0	0.48_275.207	69.2048	No_association	0.146252	-0.304753	-2.07937	-0.117493	-0.345196	-7.29932	-0.280276	-0.239188	0.320959	0.288331	1.16168	0.858067	-2.4362	-0.046649	-1.20231	-1.27011	-1.00686	-1.04119	-0.466413	0.581768	1.63474	0.521915	-0.35624	-1.50458	0.638823	-0.206141	1.55042	0.990488	-2.01043	0.662732	1.64064	1.1014	0.940422	-0.0156873	-0.255513	-1.50588
						534	Seeds	Glutamyglutamine.1_Seeds	Dipeptides	0	0.71_276.118	102.516	No_association	-0.990998	-0.272736	0.411192	-0.555142	2.23815	0.199846	1.1728	-0.80338	0.817915	0.616207	0.322149	-0.380062	-0.961577	-1.60988	-0.360271	2.78042	-0.347051	-1.39511	0.519645	0.163165	-1.56525	0.0590683	-0.478111	-0.30243	0.882255	-0.451778	1.69566	-0.267542	-0.709782	-0.505411	-0.0653004	0.0147337	1.1383	-0.237773	1.34376	-0.869516
						535	Seeds	Glutamylysine_Seeds	Dipeptides	0	0.53_276.155	340.543	No_association	-6.03904	0.374312	-6.03904	0.189107	-6.03904	-6.03904	-6.03904	-6.03904	-6.03904	-6.03904	-6.03904	-6.03904	-6.03904	-6.03904	-6.03904	-6.03904	-6.03904	-6.03904	-6.03904	-6.03904	-6.03904	-6.03904	-6.03904	-6.03904	-6.03904	-6.03904	-6.03904	0.131761	-6.03904	-6.03904	-6.03904	-6.03904	-6.03904	-6.03904	-6.03904	-6.03904
						536	Seeds	Glutamyglutamate_Seeds	Dipeptides	0	0.71_277.103	97.7823	No_association	-1.22132	-1.13372	0.843232	0.187694	0.868273	0.523896	1.52028	-0.685816	2.40276	1.02468	-0.189392	-1.07519	-1.01091	-0.457301	-0.314364	2.86246	0.5303	-0.773025	0.191651	-0.121749	0.485346	-0.584721	0.582855	-0.764934	0.394448	0.633235	1.3245	-0.168329	0.0277482	-2.45017	0.234128	-1.22612	1.61621	-1.10309	0.693887	0.219144
						537	Seeds	Methionyglutamine_Seeds	Dipeptides	0	1.3_278.113	133.051	No_association	-1.56441	-7.99978	-7.99978	-7.99978	-1.20973	-0.736646	-1.01062	-7.99978	1.80598	-7.99978	-7.99978	-7.99978	0.369326	-7.99978	0.0997982	1.73569	0.158608	-7.99978	-7.99978	-7.99978	-7.99978	-7.99978	-0.0459794	-0.993421	0.284343	0.93813	0.800737	-7.99978	0.265673	-1.06339	0.143431	0.595912	2.4456	-7.99978	-7.99978	-7.99978
						538	Seeds	Glutamymethionine_Seeds	Dipeptides	0	2.49_279.1	64.5866	No_association	0.550572	0.855264	0.79552	0.732899	-0.549301	-0.348885	-0.723661	0.755344	0.90951	-0.121494	0.588405	-0.777737	-0.111141	0.392648	-0.559967	-1.48793	0.387424	-0.117469	0.00919713	0.438555	-1.28522	-0.8588	0.0787128	0.397109	0.167823	0.761746	0.510191	0.259918	-2.66712	0.216946	-2.6297	1.08389	0.964882	0.541629	-0.0277388	-0.36756
						539	Seeds	Tyrosyproline_Seeds	Dipeptides	0	3.79_279.133	92.3708	No_association	0.521728	-0.670742	-0.424927	-0.642339	0.0688523	-0.64448	-0.0792404	1.90146	0.0397737	-0.077192	0.77533	-1.05566	-1.1924	-0.57627	-0.263635	-0.125947	-1.06236	-0.330647	-0.0456108	-0.173359	-0.612699	0.732178	-0.881256	-0.0655607	0.13447	-0.132096	0.788344	-0.229408	-0.101566	-0.645354	1.90326	0.097577	-0.0474109	-0.682316	0.454061	0.377998
						540	Seeds	Isoleucyphenylalanine_Seeds	Dipeptides	0	6.07_279.169	77.6591	No_association	0.674877	-1.1253	1.17667	0.0118397	0.0613396	0.176382	1.03863	0.0990495	1.01332	0.0227314	0.304326	0.535794	-0.832871	-0.941141	0.870096	1.34123	-1.48587	-1.23973	-1.17283	-0.27812	-0.327034	2.09221	-0.331706	-0.776835	-0.352232	0.318531	-0.881335	-1.49136	0.502189	-0.928874	1.11339	-0.705258	0.962795	-0.205407	0.148118	0.855607
						541	Seeds	Phenylalanyleucine_Seeds	Dipeptides	0	6.4_279.17	83.8636	No_association	0.559725	-0.90916	1.77441	-0.144878	-0.0572402	-0.17444	0.913733	0.558853	1.62333	0.126605	0.553847	1.19373	-1.04957	-0.380274	0.349931	1.03475	-1.69241	-1.12261	-1.01524	-0.328855	-0.249371	2.90707	0.423906	-0.685289	-0.602253	0.960835	-1.1296	-0.531465	-0.879735	-0.608002	1.01684	-0.514498	0.810242	0.379434	-0.363704	0.679092
						542	Seeds	Asparaginyphenylalanine_Seeds	Dipeptides	0	4.06_280.129	88.1628	No_association	0.958756	-0.0323854	-1.02115	-0.214117	0.450606	-1.51995	0.821656	0.403504	0.71479	0.323474	0.625122	-0.351432	-0.268528	-0.658387	-0.436916	0.650299	-0.936899	-1.00441	-0.0585707	0.447932	-0.220192	-0.00549477	-3.19028	-0.478897	-0.327658	0.0482926	-2.0811	-1.4214	-1.14575	0.139699	1.2598	0.488501	0.84484	-0.540131	-0.503544	0.10191
						543	Seeds	Phenylalanyasparagine_Seeds	Dipeptides	0	2.82_280.129	80.3145	No_association	-2.18642	0.497209	-0.104793	-1.83571	0.942859	-7.36675	-0.0525697	1.48413	0.377303	-0.57018	1.28662	1.25703	0.0108433	-0.822458	-0.623889	-0.66	-0.192733	-0.0562999	-0.273397	-0.116809	1.01418	0.310872	-7.36675	1.47568	-0.614434	-7.36675	0.00719898	0.716084	0.187688	0.20552	1.14173	0.7805	0.561305	-0.0129736	-2.20026	-0.118604
						544	Seeds	Aspartyphenylalanine_Seeds	Dipeptides	0	4.34_281.113	96.3641	No_association	1.27524	-1.47568	-1.57081	0.998752	0.806161	-1.46293	0.00129333	0.266845	1.73406	1.18013	-0.517127	-2.51564	-0.666993	0.810028	0.0405076	-0.915778	-1.18006	-0.642703	-0.975401	1.21117	0.981577	-0.213335	-2.99245	-1.50784	0.383277	0.677585	0.552104	-0.471752	-0.963572	-0.609393	0.790175	0.473542	0.520652	-0.294493	1.19813	0.71414
						545	Seeds	Valytyrosine.1_Seeds	Dipeptides	0	3.6_281.149	148.782	No_association	0.729206	-0.897349	0.157585	-0.676645	0.656005	-0.656016	0.839411	-0.387427	0.280053	0.090003	-0.524693	-0.863787	-0.841893	-0.51314	0.35596	0.397494	-1.10962	-0.748264	0.0821999	0.0537343	4.12893	0.971756	-0.751405	-0.130623	-0.273062	0.00729034	-0.266179	-0.861744	0.923508	-1.10213	0.703418	-0.783039	0.858888	-0.274012	0.571291	1.01029
						546	Seeds	Tyrosythreonine_Seeds	Dipeptides	0	1.87_283.128	70.873	No_association	0.156132	-0.156934	0.694038	-6.7881	0.905834	-0.584816	1.99069	0.92429	0.980142	0.12305	0.944044	0.0274143	-2.61026	-0.868271	0.78278	0.106282	-1.99672	-0.0209819	0.534414	-0.8927	0.30888	1.28851	-1.14809	0.427554	-0.371366	0.299012	0.168201	-1.04067	0.0186545	-0.284602	-0.576902	-0.00222107	0.31227	-0.320666	-0.978599	0.684842
						547	Seeds	Threonytyrosine_Seeds	Dipeptides	0	3.24_283.128	94.2182	GWAS_sig	2.27319	-0.229672	2.92168	0.415258	-0.854676	0.775185	-0.875028	0.371618	-0.320796	-0.454887	0.125531	-0.195487	-1.16357	-1.05856	1.38368	-0.800395	-0.720658	-0.0584121	-0.130538	-0.499229	-1.32714	-0.663358	1.81342	0.0367685	1.63783	-1.77232	-0.500873	0.103075	-0.999557	-1.14186	-0.685621	-0.635828	0.378569	0.138492	-0.204418	-0.536961
						548	Seeds	Glutaminyhistidine_Seeds	Dipeptides	0	0.58_284.137	114.201	No_association	-0.453228	0.158199	-0.945119	-0.178587	-0.553226	2.5107	-0.465784	3.41329	1.92949	-1.02049	-0.258105	3.17442	-0.519864	0.168206	0.48673	-0.902019	-0.802995	-0.53112	0.00624201	-0.903934	-0.170977	1.85404	-0.588652	-0.751637	-0.668941	2.17095	-1.83208	-0.528268	-0.055315	-0.203022	-0.173886	-0.183324	-0.432551	0.0965923	-6.61121	-0.06689
						549	Seeds	Methionyhistidine_Seeds	Dipeptides	0	0.71_287.123	10.4074	No_association	0.0725827	0.207207	1.29316	-0.983444	0.806706	0.510247	0.394105	0.629172	0.0287478	-1.09059	0.856368	-0.559181	-0.340593	1.06624	0.435546	-0.86136	0.0705397	0.751518	0.704927	-0.527405	0.640847	-0.0228979	0.651746	1.52338	0.0727393	-0.713004	-0.974936	0.813899	-0.401507	0.148678	-0.0953342	0.412409	-0.562659	0.222426	-1.09955	-0.39971
						550	Seeds	Arginyisoleucine_Seeds	Dipeptides	0	1.93_288.202	77.1676	No_association	1.03251	-0.534913	-1.56964	1.00788	0.683848	-1.3737	-0.0933878	0.704589	-0.593132	0.166409	1.27382	-0.193039	-2.50559	-0.0756462	-0.080265	0.0313587	-1.20916	-1.17998	-0.190774	1.19879	1.39795	0.141449	-0.97638	-1.48629	0.490842	-0.629115	1.06273	-0.631657	-2.90318	-0.0924936	-0.819367	0.534887	0.699442	-0.327175	0.467045	-0.624348
						551	Seeds	Arginyleucine_Seeds	Dipeptides	0	2.2_288.202	83.1817	No_association	0.392994	-0.972341	-1.36576	1.15846	0.378577	-0.805933	-0.285144	1.68893	-0.428879	-0.225833	1.52186	-0.648665	-1.58954	0.00626214	0.097346	-0.0720776	-1.43745	-0.674602	-0.768059	1.04726	1.03494	0.884605	-0.896682	-1.97023	0.347307	-0.0448206	0.401594	-0.68197	-2.17252	-0.0576574	-0.179952	0.67743	1.055	-0.420408	-0.18652	-0.485197
						552	Seeds	AsparaginyArginine_Seeds	Dipeptides	0	0.59_289.161	62.3432	No_association	1.09266	-0.0466562	-2.2406	0.583618	-0.760251	-0.973094	-4.4728	0.597753	-1.9059	0.201112	1.20434	-0.460163	0.721932	0.362911	-2.1044	-1.95438	-1.43433	-0.0738454	-0.147138	1.12052	0.412961	0.329763	-0.931428	0.316557	0.0292928	-8.64909	0.65118	0.234238	-0.286796	0.739813	1.83456	1.00631	0.771293	0.723741	-0.997625	-0.0433326
						553	Seeds	Serytryptophan_Seeds	Dipeptides	0	4.81_292.129	76.0821	No_association	1.81684	-1.83932	-1.36417	0.874837	0.602048	-1.10537	0.156306	-0.153618	0.336198	1.31992	-0.219353	-2.82198	-0.500838	0.777679	-0.0655078	0.333058	-0.552696	-0.164659	0.232436	1.10367	0.061827	0.166956	-0.995819	-1.42915	0.667161	-0.586437	0.687832	-1.06581	-3.78749	-0.0877884	-0.504807	0.964839	0.493275	-0.802852	0.937837	0.779288
						554	Seeds	Lysyphenylalanine.1_Seeds	Dipeptides	0	2.81_294.181	78.8794	No_association	1.36678	-1.17063	-1.98494	0.870849	0.926051	-1.26288	0.534905	0.231297	-0.839635	1.02925	0.427252	-1.1	-2.42672	0.0988221	0.157654	0.591047	-1.19352	-0.769412	-0.513275	1.48262	0.88248	0.0557796	-0.916806	-1.65171	0.74896	-0.462357	0.989019	-1.69287	-3.79668	-0.528223	1.29953	0.0706751	0.617556	-0.301701	1.45756	0.177087
						555	Seeds	Phenylalanyglutamate_Seeds	Dipeptides	0	3.46_295.128	87.2578	No_association	-0.425355	0.682088	-0.167775	-0.980265	-0.353262	-0.40007	-0.903108	1.79611	1.39364	-0.537623	0.462482	1.51278	-0.0325458	-0.60952	-0.205484	-1.10874	-1.44768	-0.389443	-0.897596	0.06108	1.51278	1.96011	-0.894128	0.505875	-0.283669	1.20928	1.11432	0.471713	0.639841	0.31657	2.29773	0.965133	-0.0027026	0.45016	-0.13757	-0.374064
						556	Seeds	Leucytyrosine.2_Seeds	Dipeptides	0	4.64_295.165	87.273	No_association	1.16552	-0.60553	0.109547	-0.106396	0.607556	-0.335963	0.84651	1.07385	1.56625	0.521671	0.132813	0.232322	-1.22573	-0.915673	0.386247	0.644059	-0.435148	-1.15592	-0.673561	-0.265221	-1.43268	1.4505	-0.669663	1.54092	-0.0560684	0.764096	-0.664514	-1.2241	0.0913699	-0.432536	1.93467	-0.927531	1.02266	0.221464	0.192346	0.558506
						557	Seeds	Tyrosyisoleucine.2_Seeds	Dipeptides	0	4.8_295.165	78.7887	No_association	-0.546349	1.21469	0.0804695	-0.389066	0.987531	0.0488132	0.702067	0.199754	0.934189	0.163234	0.286906	0.126784	0.413879	-2.00968	0.312003	2.28316	1.37701	1.63976	-0.554809	-0.443494	0.883591	0.346859	-1.65285	2.5271	0.125462	1.1145	0.965964	1.24146	0.236659	-1.23721	1.44665	0.335146	2.91004	-0.0685559	-0.698953	0.446704
						558	Seeds	Asparaginytyrosine_Seeds	Dipeptides	0	2.99_296.124	84.0901	No_association	0.770843	-0.2344	-9.97606	0.192293	0.916716	-5.40625	0.723144	0.188046	0.156537	0.180643	1.04636	-9.97606	-9.97606	-0.404681	0.88842	0.476971	0.530686	-0.238054	0.459643	1.34563	-0.317704	0.62232	-9.97606	0.494708	-0.456815	-9.97606	1.12478	-9.97606	0.16364	0.177721	0.665623	0.0816812	0.550886	0.116805	0.299995	0.585272
						559	Seeds	Aspartytyrosine_Seeds	Dipeptides	0	3.03_297.107	56.0738	No_association	1.00689	-0.187918	-0.983059	1.32906	0.614342	-1.30115	-0.618622	0.727945	0.849099	1.1261	0.182674	-3.5278	-1.74551	0.914724	0.420071	0.360258	-8.44725	-0.294415	-0.889247	1.79007	0.696706	0.0272094	-1.27723	-2.65526	0.183897	0.241836	0.590565	0.0286579	0.208914	-0.182161	-0.0388602	0.443161	0.845418	0.270849	1.00856	1.05407
						560	Seeds	Tyrosyaspartate_Seeds	Dipeptides	0	1.84_297.108	78.7802	No_association	0.629097	-1.14722	-1.81576	0.139236	-0.358569	-0.48155	-0.773157	1.04376	0.34763	-0.307029	0.899272	-2.24893	-1.12102	-0.601915	-1.21022	-0.611585	-0.610691	-0.935747	-0.210298	0.58672	1.5087	0.535298	-0.155269	-0.0976021	-0.473179	-0.16638	1.26536	-0.386521	-0.971256	0.0342408	-0.752959	0.475048	0.453306	0.286515	0.634255	-0.991391
						561	Seeds	Histidyphenylalanine_Seeds	Dipeptides	0	2.75_303.148	92.0928	No_association	1.20984	-2.62976	-1.66205	-0.0237358	0.732162	-0.925767	0.888533	-0.420835	0.835043	1.47737	-0.681459	-0.868109	-1.5613	0.175069	0.703658	1.43154	-0.586036	-2.06636	0.219463	0.989788	0.476134	-0.454667	-0.0777706	-1.25543	0.420536	1.13017	1.54757	-0.948701	-1.18161	-1.36363	-0.606386	0.0195366	3.078	-0.654679	2.46047	1.28955
						562	Seeds	GlutamyArginine_Seeds	Dipeptides	0	0.68_304.161	27.4583	No_association	0.163968	0.0687548	-1.13103	-0.53798	0.392256	-1.0854	0.0686438	-0.144784	0.588446	-0.0876002	1.19277	-0.587228	-0.849069	-0.797633	-1.57998	1.03223	0.239934	-1.472	0.710941	0.153991	0.0734161	-0.563924	-1.2917	2.21041	0.257923	-0.724322	0.971264	-0.357109	-0.00862357	0.00340179	-0.529574	0.556172	1.90558	-0.732791	1.44739	-0.665714
						563	Seeds	Tryptophyvaline_Seeds	Dipeptides	0	5.65_304.165	91.4756	No_association	1.13869	-1.9384	0.582865	-0.124788	0.403258	-0.0114698	0.452769	0.281086	0.376704	1.34662	-1.12628	-1.02714	-1.53298	0.676563	0.785577	0.700377	-1.36285	-0.44312	-0.649694	0.792026	3.7064	1.23617	-0.50205	-2.22075	0.685665	-0.29546	1.18876	-0.559554	-1.75468	-1.2146	0.55857	-0.531096	-0.0805884	-0.706044	2.05484	0.779546
						564	Seeds	Tyrosyglutamine.1_Seeds	Dipeptides	0	1.87_310.139	89.1587	No_association	-0.459994	0.185659	-0.738296	-1.00277	-0.570985	-0.207751	-0.816687	1.3215	1.30922	-0.442971	0.362207	-0.0886854	-0.301788	0.23104	-0.798037	-0.225434	-1.00751	0.416297	0.363322	1.06992	2.42253	0.489681	-0.926754	0.372464	-0.433857	0.733706	1.35119	-0.601348	-0.32184	-0.125837	-1.07563	0.74746	-0.239621	1.34404	0.915107	-0.426843
						565	Seeds	Lysytyrosine_Seeds	Dipeptides	0	1.5_310.176	78.1969	No_association	0.66359	0.748202	-2.02756	0.766876	0.350849	-1.68412	-1.09274	0.823345	-0.761711	-0.648964	1.89078	0.29137	-0.0207266	0.0293092	-0.756877	-0.888826	-1.19958	-0.646326	0.243232	0.637615	0.522999	0.546261	-1.11976	0.72922	0.917109	-0.623107	0.749848	0.34614	-1.13353	1.01005	-0.823765	1.65802	2.19002	-0.638267	-0.644606	-0.863239
						566	Seeds	Tyrosyglutamate_Seeds	Dipeptides	0	2.47_311.123	85.0176	No_association	-0.0840066	-0.244178	-1.59239	0.119126	0.133327	-0.714595	-1.35048	0.458162	0.0392379	-0.0861076	0.333872	-1.05087	-0.187918	-0.506919	-0.748227	-0.885979	-1.12542	-0.0467366	0.528284	0.55898	2.05332	1.07039	-0.85048	-0.11332	-0.374145	0.0665097	0.747641	-0.489992	-1.00983	0.420222	-1.58929	0.732397	0.754713	1.99674	-0.0908365	-0.439025
						567	Seeds	Glutamytyrosine_Seeds	Dipeptides	0	3.09_311.125	75.3635	No_association	0.0806364	-1.47822	0.751342	1.19004	1.0022	1.05096	0.549566	-0.513813	1.87451	0.414864	0.083369	-0.887217	-1.65172	0.176428	0.264881	1.06569	-0.153836	-0.5534	-0.338705	0.103833	-1.12002	-0.59736	-0.267208	0.477298	0.114154	1.25976	0.677831	0.259196	2.14133	-1.23905	-0.203352	-0.631344	-1.6169	1.40083	1.20261	0.89624
						568	Seeds	Isoleucytryptophan_Seeds	Dipeptides	0	6.43_318.181	67.4939	No_association	-0.00881348	0.45435	-2.52559	-0.340207	0.698861	-0.527453	1.20932	-3.75799	1.28924	0.652079	0.82463	-1.18598	0.352529	-1.41247	0.127346	1.72671	0.265653	0.0845766	0.317666	0.144187	-0.81013	-0.27266	-7.66993	1.06324	0.287263	0.884657	-1.19131	0.162774	0.0060485	0.41997	0.727431	0.77608	1.91833	-1.10939	-0.722195	0.60931
						569	Seeds	AsparaginyTryptophan_Seeds	Dipeptides	0	4.91_319.135	94.7233	No_association	0.418073	-2.75177	-1.20701	0.189865	-0.744469	-0.052795	0.503287	-0.0943374	0.399862	0.448246	-4.77442	-0.248745	0.786902	0.573521	0.787002	0.860653	0.177964	0.0482876	-1.67543	0.217999	0.553857	-1.19377	-0.701494	-0.00836916	-0.478289	2.20024	1.00603	-0.37967	0.418178	0.0587944	-2.11306	0.848695	-2.14122	-0.191547	2.43344	1.43101
						570	Seeds	Histidytyrosine_Seeds	Dipeptides	0	1.38_319.14	86.2137	No_association	0.98543	-0.859051	-1.9478	1.50527	1.06765	-1.45764	-0.918055	-0.127787	0.299588	0.358061	0.53361	-0.936191	-1.33296	0.107316	-0.0424306	0.60701	-1.4042	0.0236532	0.164793	0.970046	1.21335	-0.448256	-1.25005	-1.2158	0.0897301	-0.135844	1.21159	-0.84278	-4.36083	0.296644	-3.51796	0.95608	0.516415	0.884397	0.510218	-0.0699884
						571	Seeds	Arginyphenylalanine.2_Seeds	Dipeptides	0	3.2_322.187	417.037	GWAS_sig	-5.83344	-5.83344	-5.83344	-5.83344	-5.83344	-5.83344	-5.83344	-5.83344	-5.83344	-1.39298	-5.83344	-5.83344	-5.83344	-0.262291	-5.83344	-5.83344	-5.83344	-5.83344	-5.83344	-5.83344	-5.83344	-5.83344	-5.83344	-5.83344	-5.83344	-5.83344	-5.83344	-5.83344	-5.83344	-5.83344	-5.83344	-5.83344	-5.83344	-5.83344	-5.83344	-5.83344
						572	Seeds	Tyrosyphenylalanine.2_Seeds	Dipeptides	0	5.78_329.156	58.3318	No_association	-0.825389	0.256697	1.25082	0.330127	1.23526	0.693771	0.534323	1.44038	0.112914	-0.268264	0.808721	1.24279	-2.44093	-0.0808175	0.13247	0.246253	0.0892846	-0.322089	-0.211832	0.208417	-0.106852	0.708053	0.782104	-0.438562	0.347317	0.863766	-0.269359	0.714627	-4.39559	0.424071	0.438214	-0.250743	0.58508	0.750517	0.101168	-0.765398
						573	Seeds	Tyrosyarginine_Seeds	Dipeptides	0	1.24_338.182	83.606	No_association	0.868356	-0.257317	-1.59841	0.260126	1.5246	-6.76439	-6.76439	0.277149	0.390424	-0.602529	0.786902	-6.76439	-1.44077	0.0352016	-0.351892	0.526435	-0.567068	-1.56765	0.251846	-0.357808	1.07533	0.635575	-1.08714	0.841514	-0.320171	-0.364417	0.158784	-0.296967	0.094464	-0.988695	-0.46494	0.537702	1.15661	0.277264	-0.812749	-6.76439
						574	Seeds	Tryptophyhistidine_Seeds	Dipeptides	0	2.76_342.156	63.6661	GWAS_sig	0.123212	0.163684	-0.256294	0.274031	0.965712	-0.761255	-0.129927	0.526698	-1.50043	0.470285	1.18662	0.979762	-0.923564	-0.0634395	-0.194822	-0.405519	-1.16783	-2.73609	-0.08651	0.328385	1.11658	1.63922	0.208694	-1.65496	0.490164	-1.06005	1.95744	0.950405	-1.4402	0.58047	1.5722	1.49808	0.767167	0.643255	1.21595	-0.140959
						575	Seeds	Tyrosytyrosine.3_Seeds	Dipeptides	0	4.33_345.143	75.5441	No_association	-0.333589	0.48455	0.35108	-1.58414	-0.199038	0.49204	0.57223	0.720923	0.91758	-0.0558406	0.393646	3.03133	1.26754	-0.680747	-0.806882	0.810743	1.27074	-0.316491	0.241658	-0.916401	-0.497523	-3.882	-0.112173	2.61192	0.505925	0.378629	2.23218	1.1462	-0.679115	0.0753237	0.612888	-1.23314	0.47387	-0.474313	0.156026	0.362268
						576	Seeds	Tyrosytyrosine.1_Seeds	Dipeptides	0	4.22_345.152	81.0879	No_association	-0.727002	0.338106	0.509133	0.613509	-0.300169	1.14578	0.691355	1.60839	0.0536828	-0.3438	2.05656	1.59177	-0.476476	0.937559	-0.631232	-0.229884	-0.210825	0.518644	-0.309337	-0.44102	-2.53691	-0.246108	0.0723986	0.285513	-0.0130012	1.10555	0.246294	0.22418	-3.32347	0.316193	-1.23433	-0.463575	0.766442	0.713175	-0.0500934	1.05538
						577	Seeds	Arginytryptophan_Seeds	Dipeptides	0	3.78_361.198	112.788	No_association	1.44698	-1.86706	-0.983339	1.25299	1.13044	-0.77217	-0.414781	0.172252	-0.181043	0.586512	0.764979	-2.79232	-1.6362	0.818734	0.486963	0.193059	-0.560338	-0.376708	-0.230161	1.02313	0.802208	1.56443	-0.363672	-2.38471	0.595474	-0.234901	1.23533	-1.05784	-5.0162	0.0374976	-0.167585	0.69677	-0.0507766	-1.045	1.23621	0.574149
						578	Seeds	Aspartytryptophan_Seeds	Dipeptides	0	5.11_320.124	82.6728	No_association	1.55827	-2.15748	-1.29562	1.09063	0.667122	-1.1387	0.139765	0.262683	1.48827	2.13367	-0.925381	-3.36053	-1.5469	0.910039	0.0138891	-0.681606	-1.11983	-0.345396	-0.307002	2.51472	1.09104	0.650945	-1.46624	-2.51122	0.600588	0.0602825	0.626538	-0.556892	-2.03444	-0.731037	-0.291194	0.482926	0.297022	-0.803858	1.58615	1.16216
						579	Seeds	Aspartylmethionine_Seeds	Dipeptides	0	1.95_265.085	56.9085	GWAS_sig	1.09268	0.0975727	0.410813	0.278349	0.732388	0.907788	-0.532136	0.33182	0.503472	0.897853	-0.674639	0.515465	-2.36484	0.846546	0.645144	-0.783833	0.732969	-0.149774	0.555897	0.673754	0.266927	0.237866	0.293865	0.383404	1.00641	-0.194315	0.644163	0.640571	-0.377904	-0.115879	-2.28238	-2.01457	0.990246	-0.048054	0.835218	1.18529
						580	Seeds	Glycylproline.1_Seeds	Dipeptides	0	1.09_173.092	82.7083	No_association	0.246133	-1.10012	-1.98	-1.1426	0.241339	-1.11718	-0.0475476	0.348233	1.29571	0.788964	-0.896155	-1.27389	-1.53318	-0.787118	-0.623141	-0.874567	-0.318942	-0.0066746	-0.200158	0.4964	-1.36476	-0.803152	-1.66422	-0.666542	-0.0565701	-0.992397	0.0406164	-0.387559	-1.97365	-0.235805	2.65919	-0.16212	0.250591	-0.372629	0.238483	0.561753
						581	Seeds	Glycylproline.3_Seeds	Dipeptides	0	1.11_173.091	10.6041	No_association	1.0932	-0.193368	-0.0919612	-0.290291	1.27529	0.321137	-2.15257	1.30569	0.91498	0.184018	2.37342	0.458138	-0.990289	0.158243	0.565412	-0.710276	-1.15738	-0.070082	0.284569	-0.556479	0.392025	-0.308306	-0.533265	0.319794	0.751353	-0.0799582	0.417797	0.18321	0.0513504	-0.545032	1.21764	1.60459	-3.16743	-0.918878	-0.752786	-0.936962
						582	Seeds	Glutamyaspartate_Seeds	Dipeptides	0	0.71_263.087	11.5577	No_association	-0.981055	-0.207927	-0.869575	-0.157119	0.341323	-0.245252	-0.25143	-1.03243	0.265718	-0.560199	0.287378	-2.22844	1.3929	-1.10481	-0.0844746	0.0520868	0.794495	-0.100495	0.763851	0.136794	-0.933056	0.0242366	-0.763382	2.13045	-0.713065	0.205175	0.62587	-0.180723	-1.27208	-0.71713	0.744687	-0.865891	-1.16695	0.0128998	1.39451	-1.37831
						583	Seeds	Kaempferol-hexoside.1_Seeds	Flavonoids	Flavonols	4.34_347.131	59.0235	No_association	0.152173	-0.932265	-0.607718	-0.696691	-0.642621	0.0504376	1.1265	-0.338397	-0.0167281	1.56247	-0.734817	-1.87361	0.0966857	0.47469	0.569815	-0.423613	0.594647	0.916662	0.921468	-0.00747175	0.314153	-2.22121	-0.786042	-0.559312	0.207488	-0.58325	-0.199959	-0.187784	0.480651	0.133478	-0.448464	-0.532559	-0.316695	-0.664487	1.08692	0.058174
						584	Seeds	Kaempferol-hexoside.2_Seeds	Flavonoids	Flavonols	4.64_773.213	69.1667	No_association	0.285943	-1.03413	0.30668	-0.245225	0.0643506	1.23527	-0.180827	-2.72666	0.772351	0.724771	0.118187	0.505216	-7.93358	0.426405	0.245234	-0.438302	-1.65367	0.182887	-0.516092	0.969739	-0.151198	0.286476	0.247148	-2.23485	1.07794	-0.869435	1.58931	0.383824	0.312018	-1.55461	0.816072	-0.384775	0.0964742	0.531106	1.43462	0.820736
						585	Seeds	Epicatechin.1_Seeds	Flavonoids	Flavanols	4.9_291.086	98.2081	No_association	0.221653	-0.201166	1.1065	-6.98971	0.182857	1.04502	0.539386	1.37882	-0.194303	-0.169225	-0.80257	-0.664661	-0.383951	0.479086	0.388925	-0.450714	-0.0835264	0.24065	0.463444	-6.98971	-0.00548223	-6.98971	1.11059	-0.45492	0.378904	-6.98971	-0.530785	2.23426	1.69003	0.115152	-0.403044	-0.766239	-0.0232264	-6.98971	-0.562073	-0.50482
						586	Seeds	Kaempferol-rhamnose-glucose-glucose-xylose_Seeds	Flavonoids	Flavonols	5.02_889.26	65.6632	No_association	-0.684108	0.967996	-0.758063	0.560581	-0.581755	-1.2141	-2.03738	0.702663	0.637117	-0.227143	0.758554	-0.398452	1.61896	-0.75137	-0.379746	-0.459915	1.7343	0.569923	1.81863	-1.42745	-0.669422	-1.07297	-1.45746	-0.588759	-0.47274	0.474656	0.467795	0.708	-2.13055	1.31722	-0.114419	0.836693	-1.33366	-1.44174	0.117678	-0.219832
						587	Seeds	Quercetin-glucose-glucose-rhamnose.2_Seeds	Flavonoids	Flavonols	5.82_773.213	65.2244	No_association	1.20438	-3.51662	-0.350249	1.10049	0.153338	0.785281	0.585684	-0.514219	-3.16101	1.02533	-1.25462	0.0952794	-1.85508	0.729474	0.487729	0.493065	-1.34571	-0.328262	-0.0649386	1.10204	0.639345	1.13817	0.275249	-1.84478	0.704553	-8.6045	1.21256	0.849831	3.15581	-2.15746	0.300016	-0.406696	-0.300678	0.235	1.8613	1.0747
						588	Seeds	Quercetin-glucose-glucose-rhamnose.3_Seeds	Flavonoids	Flavonols	5.87_773.214	63.7129	No_association	-0.197657	-1.67614	0.474681	0.699314	0.557358	0.986527	-0.548476	0.369845	-1.03672	-0.365717	-2.98187	0.328896	-1.82329	1.62544	0.909924	-0.408888	-1.06578	0.210937	-0.875931	-0.711754	0.678145	0.765534	1.25104	0.390806	-0.90165	-8.56971	-0.748902	-2.04037	0.833616	-1.30944	-1.19072	-2.30243	-0.21373	1.3106	0.296899	-0.467537
						589	Seeds	Methyl-quercetin-rhamnose-glucose-xylose_Seeds	Flavonoids	Flavonols	6.66_757.221	73.9357	No_association	-0.404343	-0.875981	0.00331385	0.907078	-8.28141	1.8916	-0.113333	2.1703	-0.234218	-1.23327	-0.297276	1.70801	-0.84219	2.04108	-0.177248	-0.617902	-0.35991	-0.702364	-0.643211	0.0914847	-0.0334516	1.31544	1.22426	0.0895552	-0.0908138	-2.76882	0.749897	0.681623	2.41284	-0.314585	0.687319	-0.6731	-0.975162	0.589043	1.33542	0.0412812
						590	Seeds	Kaempferol-rhamnose-glucose_Seeds	Flavonoids	Flavonols	7.37_595.166	99.3543	No_association	-0.665361	2.04289	0.332952	-0.571585	0.0167399	-0.28761	-1.01046	0.0856598	1.35358	-0.305985	1.20743	-0.113889	2.78422	1.00781	0.000827282	-1.11161	2.31617	-0.761877	1.42532	0.0277513	-2.12217	-0.588208	-0.724541	-0.449862	0.356926	1.9877	0.95652	1.30324	0.536928	1.09423	-0.534434	1.98101	-0.389765	-1.16683	0.556691	0.85258
						591	Seeds	Morin_Seeds	Flavonoids	Flavonols	8.81_303.05	81.8861	No_association	1.76071	-0.411368	0.0241663	1.49914	0.305378	1.5424	-0.979179	0.0653799	0.272884	0.954882	-0.529437	-0.274662	-1.11544	1.38941	0.343327	-0.257518	-1.1323	0.220103	-0.106044	0.193084	-8.53803	-8.53803	-0.244286	-1.24116	0.741095	0.0541476	0.0767692	-3.17461	0.53521	0.61377	0.0648114	0.229984	0.782424	-8.53803	0.363296	1.18351
						592	Seeds	Luteolin.4_Seeds	Flavonoids	Flavones	9.62_287.055	131.503	No_association	1.5782	0.873579	-7.83606	-7.83606	-7.83606	0.676474	-7.83606	-7.83606	1.2362	-7.83606	-0.047368	-7.83606	-0.024582	-7.83606	-0.129564	-7.83606	0.346888	-0.429963	0.0276582	-7.83606	-7.83606	-7.83606	0.232611	-0.640185	-0.436094	1.84751	0.242064	-0.681848	-1.50953	-1.06828	-7.83606	0.725301	0.097497	-7.83606	-7.83606	-7.83606
						593	Seeds	Rutin.1_Seeds	Flavonoids	Flavonols	5.28_611.161	87.2959	No_association	0.0704881	1.74458	-0.692005	0.499156	-1.11745	-0.0436668	-1.03115	0.822512	0.933994	-0.890572	0.413159	-0.617354	1.48075	0.356143	-0.604502	-1.17978	2.0766	-0.794524	1.49663	-0.232558	-1.23756	-0.509529	-0.650185	-1.61862	-0.151663	0.876237	-0.724946	-0.216452	1.95008	1.09407	-0.644786	0.860743	-0.462937	-0.335169	0.508084	-0.632666
						594	Seeds	Dihydroluteolin_Seeds	Flavonoids	Flavones	5.5_289.07	69.8946	No_association	-1.137	0.778824	0.278954	-0.500381	-1.06958	0.0861602	-0.344035	0.390315	1.87428	-0.237558	-0.0238448	0.566011	1.8139	0.876031	0.132539	-1.34526	2.16076	-0.0777968	1.03813	-2.2077	-1.52419	-0.271222	0.312517	0.652874	-1.27138	1.53581	-1.36263	0.27658	0.412809	1.0813	-0.409411	0.218314	-1.76479	0.112447	-0.887883	-1.06645
						595	Seeds	Isorhamnetin-3-O-galactoside-6-rhamnoside_Seeds	Flavonoids	Flavonols	5.84_625.177	352.01	No_association	-5.99586	-5.99586	-5.99586	-5.99586	-5.99586	-5.99586	-5.99586	-5.99586	-5.99586	-5.99586	-5.99586	-5.99586	-5.99586	-5.99586	-5.99586	-5.99586	-5.99586	-5.99586	-5.99586	-5.99586	-5.99586	-5.99586	-5.99586	-5.99586	-5.99586	-5.99586	-5.99586	-5.99586	-5.99586	-5.99586	-5.99586	-5.99586	-5.99586	-5.99586	0.0973372	-5.99586
						596	Seeds	Myricetin-hexoside-deoxyhexoside-pentoside_Seeds	Flavonoids	Flavonols	5.87_759.197	102.311	No_association	0.802348	-6.90142	-0.894566	-0.0499593	-0.00459743	-0.21247	0.440017	-0.593169	-6.90142	0.296356	-6.90142	-6.90142	-6.90142	0.628126	0.319249	-6.90142	-0.899718	-0.258478	-6.90142	0.827397	0.322446	-6.90142	-0.00511726	-6.90142	-0.228889	-6.90142	1.58643	0.721155	0.86913	-2.37778	-0.209482	0.770328	-1.00055	-6.90142	1.50269	0.324776
						597	Seeds	Quercetin-dihexoside-2_Seeds	Flavonoids	Flavonols	6.9_627.155	103.071	No_association	1.39559	1.55546	0.444041	-7.57241	1.066	-1.2606	-0.272177	-7.57241	0.89846	0.749917	-0.4056	-7.57241	1.06379	-0.382157	0.00294701	-0.776033	1.70649	0.854312	0.930587	0.862933	-0.656952	-7.57241	-7.57241	-1.28293	1.33766	1.4568	0.948544	0.470642	0.293925	-7.57241	-7.57241	0.297197	-0.185704	-7.57241	0.254085	0.999479
						598	Seeds	Licoflavanone_Seeds	Flavonoids	Flavanones	6.92_341.138	98.2994	No_association	-0.732936	-0.766144	0.799936	0.207545	1.82257	1.21491	0.795936	0.458108	0.571725	-0.124272	-0.716278	0.53134	-0.71125	-0.151677	1.44153	1.72155	-0.610196	0.477293	-0.798733	1.47275	0.487447	0.384264	0.712555	-6.32554	0.63351	0.81394	1.96892	-0.145318	-6.32554	-0.326176	-0.576828	-0.553074	-0.106145	0.919533	1.54232	0.280058
						599	Seeds	Kaempferol.3_Seeds	Flavonoids	Flavonols	7.62_287.055	101.983	No_association	-0.0237283	2.75273	-0.222607	-0.418903	0.334316	-0.750378	-0.558091	0.0877003	1.94954	-0.134546	0.896772	-0.715793	3.13647	-0.182742	-0.0146137	-1.08499	2.84678	0.0230843	1.48127	0.320184	-1.18422	-0.63369	-0.931458	-1.79504	0.187781	2.4349	0.494774	0.831323	-0.63199	1.13203	-0.706977	1.47973	-0.216115	-0.956378	-0.246542	0.785197
						600	Seeds	Flavanone-C-Hex_Seeds	Flavonoids	Flavanones	7.77_435.129	86.5687	No_association	0.995803	0.0525333	0.332248	-0.81594	0.687882	-1.09112	0.620939	1.40086	2.12566	-0.00429389	-0.870135	0.0967762	-1.73909	0.398508	0.23221	-1.17965	0.103346	-0.640853	-0.0853629	0.123114	0.18077	-0.766644	-1.2138	1.67778	0.945853	1.11547	0.119314	0.561841	0.476286	0.507307	-2.39886	0.136158	-2.04809	-0.351381	0.592695	0.832921
						601	Seeds	Kaempferol-malonylhexoside_Seeds	Flavonoids	Flavonols	7.86_535.108	109.976	No_association	-6.97336	1.17575	-6.97336	-6.97336	0.0357811	-6.97336	-6.97336	-0.449267	1.09936	-1.15938	0.705575	-6.97336	1.29565	-0.0109803	-1.58786	-2.40695	1.1308	0.768721	1.1864	-6.97336	-6.97336	-6.97336	-6.97336	-6.97336	-0.552178	1.24937	0.40688	-6.97336	-0.614136	-0.214185	-6.97336	-6.97336	-6.97336	-3.06724	-6.97336	-0.673103
						602	Seeds	Flavone-base-4O-O-MalonylHex_Seeds	Flavonoids	Flavones	8.1_535.109	72.4989	No_association	-0.0368896	0.457063	-0.234316	0.622212	-0.715804	-2.42827	-0.356193	0.943371	1.79331	-0.725803	0.325473	-0.68509	0.484525	1.78943	0.05944	-1.19604	0.956962	-0.701341	0.885226	-1.342	-0.0615045	1.55432	0.192517	-0.459413	-0.565649	1.81855	-0.518173	0.159638	3.15065	0.496463	-1.43887	0.960302	-1.40018	-0.232576	-0.57639	-0.844671
						603	Seeds	Apigenin-Malonylhexoside_Seeds	Flavonoids	Flavones	8.22_519.114	295.486	No_association	-5.3016	-5.3016	-5.3016	-5.3016	-5.3016	-5.3016	-5.3016	-5.3016	-5.3016	-5.3016	-5.3016	-5.3016	-5.3016	-5.3016	-5.3016	-5.3016	-5.3016	-5.3016	-5.3016	-5.3016	-5.3016	-5.3016	-5.3016	-5.3016	-5.3016	-5.3016	-5.3016	-5.3016	-5.3016	-5.3016	-5.3016	-5.3016	-5.3016	-5.3016	0.00341407	-5.3016
						604	Seeds	Luteolin.1_Seeds	Flavonoids	Flavones	8.74_287.055	79.9889	GWAS_sig	0.614498	1.41613	-1.80523	0.631114	-1.05792	-0.01832	-0.245498	0.180539	1.31986	-0.0996858	0.274128	-0.996193	2.24465	0.460494	-0.100346	-0.604117	1.5854	-0.714351	1.17232	-0.361474	-0.616938	-0.78577	-1.57845	-3.48526	0.224701	2.03012	-0.463548	-0.311111	1.66189	0.486212	-2.63111	1.14051	0.316989	-2.14224	0.00824433	0.419227
						605	Seeds	Kaempferol.4_Seeds	Flavonoids	Flavonols	9.02_287.055	78.6386	No_association	-2.24968	1.48156	-8.03219	-8.03219	-0.635917	0.724823	-1.47058	0.624185	1.41513	-0.189165	0.65268	-8.03219	2.05444	-0.0850552	0.171556	-0.15613	1.71811	-0.0763484	1.05361	-1.36364	0.700759	1.11748	0.952186	-1.03401	-1.13024	1.92167	-0.931254	0.208525	0.115173	0.515574	-0.681586	1.10036	-0.213314	-0.889027	-0.763662	-8.03219
						606	Seeds	Kaempferol-malonylhexoside-ferulate-pentoside_Seeds	Flavonoids	Flavonols	9.13_843.203	124.173	No_association	0.858413	-1.42504	-0.249214	0.427507	-0.16108	1.03513	1.9082	-1.29472	-1.13973	-0.109258	-6.7006	-6.7006	-6.7006	0.992119	0.406308	-0.648085	-0.621771	-0.623852	-0.522797	0.342613	1.77039	-0.160222	-0.118286	-6.7006	0.431858	-6.7006	-6.7006	-1.09274	0.512885	-1.10881	-6.7006	0.210683	0.0397471	-6.7006	0.079555	0.551996
						607	Seeds	Kaempferol.5_Seeds	Flavonoids	Flavonols	9.23_287.055	469.627	GWAS_sig	-6.07333	-6.07333	-6.07333	-6.07333	-6.07333	-6.07333	-6.07333	-6.07333	-6.07333	-6.07333	-6.07333	-6.07333	-6.07333	-6.07333	-6.07333	-6.07333	-6.07333	-6.07333	-6.07333	-6.07333	-6.07333	-6.07333	-6.07333	-6.07333	-6.07333	-6.07333	-6.07333	-6.07333	-6.07333	-6.07333	-6.07333	-6.07333	-6.07333	-6.07333	-6.07333	-6.07333
						608	Seeds	Luteolin.3_Seeds	Flavonoids	Flavones	9.41_287.055	94.9385	No_association	0.333916	0.814784	0.317515	-0.489853	0.925996	0.643306	-0.20609	0.130337	-0.0403999	-0.0196335	-0.114548	-8.1528	-0.373381	-1.40386	-1.05953	-0.796666	0.540734	1.46122	-0.00440696	-0.753155	-0.75778	-8.1528	-8.1528	0.947258	-8.1528	-2.51938	-1.70686	0.651687	1.13584	-0.972663	1.15961	0.443682	-0.505906	-0.352763	-8.1528	-0.660493
						609	Seeds	Flavone-base-3O-1MeO-C-Hex.1_Seeds	Flavonoids	Flavones	9.45_463.123	294.708	No_association	-5.63746	-5.63746	-5.63746	-5.63746	-5.63746	-0.108787	1.459	-5.63746	-5.63746	-5.63746	-5.63746	-5.63746	-5.63746	-5.63746	-5.63746	-5.63746	-5.63746	-5.63746	-5.63746	-5.63746	-5.63746	-5.63746	-5.63746	0.719919	-5.63746	-5.63746	0.56	-5.63746	-5.63746	-5.63746	-0.583913	-5.63746	0.11187	-5.63746	-5.63746	-5.63746
						610	Seeds	Flavone-base-3O-1MeO-C-Hex.2_Seeds	Flavonoids	Flavones	9.82_463.124	198.644	No_association	-5.17939	1.22349	-5.17939	-5.17939	-5.17939	-5.17939	0.58701	-5.17939	-5.17939	-0.685254	-0.324575	-5.17939	-5.17939	-5.17939	-5.17939	0.269946	0.352343	-5.17939	-0.159771	-5.17939	-5.17939	-5.17939	-5.17939	-0.243032	-5.17939	-5.17939	-5.17939	0.0435916	-1.65245	-5.17939	0.454503	0.236302	0.889616	-5.17939	-5.17939	-5.17939
						611	Seeds	Isoflavone-base-2O-O-MalonylHex_Seeds	Flavonoids	Flavones	10.18_503.119	114.303	No_association	-7.0561	-0.0726432	-2.22051	-7.0561	-0.239065	-7.0561	1.57661	-7.0561	-0.743283	-7.0561	-7.0561	-7.0561	0.269399	-0.907808	-7.0561	2.45339	-0.144117	0.251208	-0.266493	-7.0561	-7.0561	-7.0561	-2.27066	1.39154	0.207093	0.411086	-0.109229	-0.216752	-0.0428387	-1.48076	-7.0561	0.638484	-0.729936	-7.0561	-7.0561	0.884441
						612	Seeds	Luteone-glucuronide_Seeds	Flavonoids	Flavones	10.19_603.171	244.25	No_association	-6.33799	-1.29832	2.46303	-6.33799	-6.33799	0.111172	-6.33799	0.414344	-6.33799	-6.33799	-6.33799	-6.33799	-6.33799	0.442495	-6.33799	-6.33799	-6.33799	-6.33799	-6.33799	-6.33799	-1.06642	-6.33799	1.90392	-1.91742	-6.33799	-6.33799	-6.33799	-6.33799	-1.81856	-6.33799	1.24291	-6.33799	0.444935	-6.33799	-6.33799	-6.33799
						613	Seeds	Genistein-3_Seeds	Flavonoids	Flavones	10.48_271.06	116.568	No_association	-6.91555	1.85163	-6.91555	-6.91555	-6.91555	0.727948	-6.91555	0.16406	1.10661	-6.91555	-6.91555	0.9917	1.82777	-6.91555	-1.22765	-1.46494	1.89012	-1.29333	-6.91555	-6.91555	-6.91555	1.06568	1.09498	-0.470427	-6.91555	1.36878	-6.91555	-1.60032	-0.51917	0.279414	-0.0180951	0.757796	-6.91555	-0.202114	-6.91555	-6.91555
						614	Seeds	Kaempferol-hexoside.3_Seeds	Flavonoids	Flavonols	4.78_375.092	101.925	No_association	0.00480639	0.852554	-0.772963	0.442447	0.483659	-0.236256	-0.29648	0.271581	0.855061	-0.633912	0.688165	0.856172	0.971441	-0.934763	-0.206328	-0.86415	1.90659	2.64862	1.45783	-1.02758	-1.62728	-0.836927	-0.881711	-1.20175	0.317692	2.94998	-0.154608	1.09039	0.831337	1.21114	-0.831328	0.435995	-0.151536	-1.56997	-0.711166	-0.371072
						615	Seeds	Kaempferol-hexoside.4_Seeds	Flavonoids	Flavonols	4.8_757.219	74.6766	No_association	-0.924935	0.60581	0.015597	0.508902	-1.10459	-0.399373	-1.57439	1.23624	0.85755	-0.0695001	0.714571	-0.308131	-0.10609	0.678023	-0.54605	-1.86515	0.958451	-0.262791	1.83213	-1.19236	-1.08575	-1.51367	-0.647318	0.190486	0.166056	0.657886	0.675968	-0.00507729	-3.65318	0.570714	-1.07848	0.654304	0.661945	-0.839392	0.695805	-0.260374
						616	Seeds	Kaempferol-glucose-glucose.1_Seeds	Flavonoids	Flavonols	4.84_611.16	57.9241	No_association	-7.68719	-0.936703	0.577584	1.07791	-1.74062	-1.06448	0.186133	0.363269	0.538193	0.398954	0.430023	0.105317	0.309687	-1.18807	0.817904	1.04379	0.985325	-0.0125561	1.49785	-2.5161	0.0250913	-1.06135	0.093418	-0.0714181	-0.0435682	0.457556	-0.020989	0.0432389	-0.606239	1.02001	0.516696	0.120355	0.270142	0.690678	0.347635	0.0651955
						617	Seeds	Kaempferol-hexoside.5_Seeds	Flavonoids	Flavonols	4.91_280.081	63.9149	No_association	1.67947	1.02029	1.10873	-1.13633	1.16273	0.911066	1.24341	0.78837	0.553209	0.95597	0.339405	1.18527	0.0399182	0.433204	0.955233	-1.31919	-1.38501	-0.364279	-0.709424	0.418858	-0.701135	0.00186272	-0.452206	0.872733	1.09714	0.816844	0.445749	1.17314	-0.0598241	0.753356	0.563442	-0.719758	-0.422882	0.0945944	1.67935	0.889468
						618	Seeds	Kaempferol-glucose-glucose.2_Seeds	Flavonoids	Flavonols	5_611.16	73.8546	No_association	-6.34779	1.58728	2.01058	-0.435452	-0.870635	-0.865826	-1.41515	1.17861	0.6833	-0.567412	0.664976	-0.49466	1.03393	-0.766559	-0.378878	-0.10359	1.90049	0.164752	2.00751	-6.34779	-1.28593	-0.95688	1.10589	0.716553	-0.265965	0.378003	-0.124027	0.253109	0.715139	1.00443	-0.13701	0.831643	0.0613932	-0.796584	-0.15004	-0.558857
						619	Seeds	Kaempferol-hexoside.6_Seeds	Flavonoids	Flavonols	5.04_641.135	61.6032	No_association	0.786594	-0.667476	1.13887	0.0285021	0.723989	0.637076	0.00861117	0.570344	0.755512	0.700012	-0.339927	0.188057	-3.78618	0.381024	0.193855	0.0378667	-1.88941	1.78692	-0.490536	1.10076	-0.168225	0.520843	0.627521	-0.499111	1.09871	0.510791	1.10576	1.11444	1.8629	0.0725103	0.0903829	0.664596	0.449083	-0.227807	0.568807	1.46477
						620	Seeds	Quercetin-glucose-glucose-rhamnose.1_Seeds	Flavonoids	Flavonols	5.1_773.213	84.6157	No_association	-0.191918	-1.29215	0.381404	-7.53925	0.179173	0.639162	-0.714633	-0.219158	1.04267	0.321623	-0.435799	0.509818	-7.53925	0.569124	0.277485	-0.655194	-1.77282	1.07735	-7.53925	1.06565	-7.53925	0.228132	-0.713781	-1.28918	0.756904	-2.06786	0.430948	0.596568	0.0958124	0.435337	0.771754	0.649217	0.769064	0.235195	-0.201043	1.71156
						621	Seeds	Kaempferol-glucose-glucose-xylose_Seeds	Flavonoids	Flavonols	5.14_743.203	56.2341	No_association	-0.122078	-1.33606	1.00467	1.01299	0.40971	1.26144	0.254927	1.03944	-1.10276	0.70097	-1.01353	0.848544	-5.05252	1.47021	0.404895	-0.306831	-1.22608	0.301343	-0.921526	-0.0602916	-0.363805	0.17557	0.857477	0.311472	0.813257	-8.37445	1.26576	0.335313	-4.22064	-0.913824	-0.517545	-0.72436	-0.0154107	0.482017	1.2441	0.455343
						622	Seeds	Kaempferol-hexoside.7_Seeds	Flavonoids	Flavonols	6.09_309.06	56.8982	No_association	0.692606	-1.984	-1.79905	-0.555558	0.743925	-0.719492	0.565056	-2.04101	0.323501	0.719643	0.250052	-7.10226	-0.321532	0.837607	0.603272	0.453	-0.0687888	0.439072	0.273781	0.84327	0.712283	-1.59269	-7.10226	-3.69335	1.02545	-1.56262	0.530206	0.0427775	-2.29313	-7.10226	0.598886	0.234685	0.3129	-7.10226	0.77074	0.637431
						623	Seeds	Quercetin-2-hexoside_Seeds	Flavonoids	Flavonols	6.09_627.156	68.6606	No_association	0.944845	-0.313722	1.04199	-0.147212	0.751458	1.26162	0.282525	0.246236	-0.029226	1.16101	-0.363503	-0.40263	-3.08895	0.422542	0.217747	0.470158	-2.36442	0.480804	-0.3244	1.58422	0.149412	0.742279	-0.267377	-1.00231	1.31031	0.136561	1.20179	1.21053	0.949806	-0.909002	-0.0503785	0.617835	0.0893572	-0.362249	0.886552	1.60258
						624	Seeds	Kaempferol-2-hexoside_Seeds	Flavonoids	Flavonols	6.12_611.161	41.7558	No_association	0.346396	-0.559167	0.524124	0.636658	-0.00975162	0.952725	0.441559	0.679673	-0.418443	0.443327	-0.631009	0.548957	-4.0059	0.948752	0.691787	0.0609487	-1.81214	0.312983	-0.442381	0.536235	0.437118	0.60179	0.805848	-0.403397	0.568059	-1.96767	0.990283	0.39543	-0.135375	-0.772707	-0.0676429	-0.896447	-0.296637	0.599802	1.02839	0.358977
						625	Seeds	Quercetin-glucose-xylose.1_Seeds	Flavonoids	Flavonols	6.3_597.145	51.8708	GWAS_sig	0.235674	-0.322605	0.412325	0.690711	-0.579838	0.728107	-0.719399	0.880518	-0.352932	0.0644913	-0.667108	0.468159	-3.54156	0.511135	0.738794	1.22127	-1.09107	1.38838	-0.662809	0.37737	0.293261	0.513386	0.587067	0.215009	0.458545	-1.4341	0.557464	0.580352	-3.32115	0.254268	0.0991336	-0.527583	-1.31163	0.362901	0.796029	0.194124
						626	Seeds	Quercetin-glucose-xylose.2_Seeds	Flavonoids	Flavonols	6.35_597.145	51.5808	GWAS_sig	0.831108	-0.571139	0.205887	0.719322	-0.627097	0.608446	0.321262	0.527936	-0.129541	0.439778	-0.587173	0.659228	-4.04254	0.625725	1.02202	0.932586	-1.52554	0.3048	-0.253213	0.761573	0.693245	0.918496	0.449391	-1.05531	0.635746	-1.26617	1.53555	0.580487	1.79732	-1.48023	0.188536	-0.219618	-0.898346	0.185765	1.9779	0.839844
						627	Seeds	Kaempferol-hexoside.8_Seeds	Flavonoids	Flavonols	6.39_611.124	65.3716	No_association	-0.231867	-0.192478	0.284674	0.568507	-0.810937	1.12644	-0.463715	1.06984	-0.0496093	-0.38247	-0.496745	0.89066	-1.77724	0.983339	-0.0306491	-0.158042	-0.914288	0.0857369	-0.705247	-0.345525	0.0172452	0.702262	0.862722	0.259634	0.229967	-0.275456	-0.236693	0.604401	2.55875	-1.08306	-0.709227	-1.24609	-1.50686	0.633003	0.0927934	0.139206
						628	Seeds	Kaempferol.1_Seeds	Flavonoids	Flavonols	6.41_611.162	65.028	GWAS_sig	-1.09148	0.0398569	0.873317	0.727057	-1.26992	1.52506	0.50301	1.3487	-1.31938	-0.714412	1.15876	-0.809538	-5.77848	1.79255	-0.72957	-1.20376	0.583818	-0.956871	0.0194415	-0.85881	0.670319	-0.900988	1.51744	0.341378	-1.28544	-1.69793	0.873713	-1.51312	0.0584755	-5.77848	-1.47207	-1.58214	0.651397	1.33713	0.764925	-0.815055
						629	Seeds	Quercetin-hexoside-pentoside.1_Seeds	Flavonoids	Flavonols	6.57_597.146	59.046	No_association	-0.0682895	-0.228306	0.834641	0.351887	-0.401261	1.04886	-0.327553	1.13984	-0.189946	0.339708	-0.14734	-0.301605	-3.93051	0.950799	0.624852	0.465622	-1.19253	-0.205524	-0.161607	0.332211	0.563667	0.344205	1.07216	-1.32156	0.577515	-1.77347	0.88915	0.212168	-2.97978	-1.01874	-0.354964	-0.88274	-0.112237	0.382021	1.01804	-0.0132558
						630	Seeds	Quercetin-hexoside-pentoside.2_Seeds	Flavonoids	Flavonols	6.63_597.145	54.7968	No_association	0.82089	-0.475792	0.671281	0.448	-0.227242	1.10805	0.348318	0.62935	0.0793438	0.80594	-0.467276	0.140453	-3.43611	1.02116	1.03488	-0.0133897	-1.89003	-0.692861	0.0475993	0.934581	0.849687	0.77668	0.925363	-2.61966	0.913301	-1.23933	1.67434	0.47798	1.78969	-1.6794	-0.261195	-0.627733	0.12838	0.100495	2.05684	0.586915
						631	Seeds	Quercetin-3-beta-D-glucoside.1_Seeds	Flavonoids	Flavonols	6.94_465.103	71.6223	GWAS_sig	-0.332061	0.0647211	0.547194	0.236794	-8.04966	1.1166	-8.04966	1.05647	0.334588	-8.04966	-0.0116355	0.294908	-1.64808	1.08648	0.500015	-0.141405	-0.197345	0.00648115	-0.188336	-8.04966	0.864528	0.565368	1.10978	-0.233705	-8.04966	-1.39424	-8.04966	-1.11263	0.686042	-0.0249752	-0.402124	-8.04966	1.07096	0.460556	-8.04966	-8.04966
						632	Seeds	Quercetin-1-penoside-1-malonylhexoside_Seeds	Flavonoids	Flavonols	6.97_683.145	61.4706	No_association	0.193817	-1.46383	0.428658	0.450498	-0.468478	-1.64972	0.143893	1.58512	-0.0289652	-0.232559	-0.569059	1.03156	-3.81131	1.59834	0.310812	-0.998127	-1.52313	-0.388467	-0.507177	0.177275	0.745702	0.898529	1.00122	0.0844731	0.461526	-1.12426	-0.0253738	0.228393	0.72487	-0.922842	-0.017628	-0.821429	-0.33139	0.292017	0.341638	-0.167812
						633	Seeds	Kaempferol-hexoside.9_Seeds	Flavonoids	Flavonols	6.99_479.083	56.9616	No_association	1.00014	-0.148273	1.15186	-0.367585	1.07625	0.343334	0.305614	0.441627	0.856926	1.03597	0.173179	0.398187	-2.77162	0.310234	0.399781	-0.508503	-1.6334	1.52734	-0.439113	1.33253	0.0789923	0.428768	0.454638	-0.754091	1.33937	0.702965	1.03255	1.38432	0.83587	0.445434	0.530488	0.554729	0.221218	-0.480611	0.659316	1.63306
						634	Seeds	Quercetin-3-beta-D-glucoside.2_Seeds	Flavonoids	Flavonols	7.04_465.103	66.1338	No_association	0.367893	-0.158572	1.08029	-0.778767	1.08743	0.127969	0.222403	-0.19434	0.431784	1.64341	0.0206671	-0.220115	-1.93637	0.298146	0.511777	0.441238	-1.24418	0.399864	-0.478917	1.87879	-0.174627	-0.290794	-0.821334	-1.64762	1.7264	0.671804	1.13073	1.57809	-0.0750093	-0.230007	0.217601	0.662735	0.270363	-1.34326	0.930898	1.59398
						635	Seeds	Kaempferol-malonylhexoside-pentoside.1_Seeds	Flavonoids	Flavonols	7.33_667.151	132.543	No_association	-8.42446	0.30267	-8.42446	-8.42446	-8.42446	-8.42446	-8.42446	1.26233	0.833605	-8.42446	0.635344	-8.42446	0.912642	-0.202276	-8.42446	-8.42446	0.807983	-8.42446	0.707453	-8.42446	-0.972993	-8.42446	-8.42446	-8.42446	-8.42446	0.921037	-8.42446	0.44087	0.839253	0.502275	-0.465463	-8.42446	-8.42446	-8.42446	-8.42446	-8.42446
						636	Seeds	Isorhamnetin-glucose-xylose_Seeds	Flavonoids	Flavonols	7.33_611.161	92.8427	GWAS_sig	-0.331574	-0.782444	1.2003	0.435241	-0.781022	1.59135	-0.686561	2.71677	-1.7564	0.186759	-0.448051	0.153548	-4.36407	0.434406	0.30968	0.579549	-0.720744	0.42245	-0.827762	0.444618	-0.247592	-0.231686	0.492967	0.556502	0.373329	-8.51834	0.838971	1.10146	-4.20769	0.0386951	-0.191933	-0.264778	-1.82533	0.285863	0.542955	0.447262
						637	Seeds	Kaempferol-malonylhexoside-pentoside.2_Seeds	Flavonoids	Flavonols	7.41_667.151	67.7946	No_association	-0.306768	0.801342	-0.772524	0.223602	-0.647774	-8.44906	-0.837527	1.44092	1.32942	-1.44634	1.05848	-0.964054	1.17444	-0.17329	-1.04846	-2.10042	1.45996	0.0343668	1.18273	-8.44906	0.503664	-0.289047	-0.759337	-0.165211	-0.842981	1.50842	-2.86723	0.47971	-0.0373186	0.709908	-1.76113	0.621316	-0.810619	-0.805309	-2.36008	-1.19829
						638	Seeds	Kaempferol-hexoside.10_Seeds	Flavonoids	Flavonols	7.42_449.108	82.8017	No_association	-0.837378	1.70115	-0.634021	-0.14134	-1.28493	-0.524815	-1.05367	0.336771	1.18722	-0.944078	0.94236	-0.996815	1.79989	0.31326	-0.317835	-0.851756	1.68879	-0.767049	1.33167	-0.919675	-0.401144	0.139745	-0.68759	-0.985651	-0.818137	1.2023	-0.450169	-0.0902609	2.09922	0.73779	-1.50088	1.17748	0.279084	-0.825832	-0.837791	-0.722126
						639	Seeds	Isorhamnetin-rhamnose-glucose_Seeds	Flavonoids	Flavonols	7.51_625.177	66.1718	No_association	0.77249	-0.922549	0.958736	0.137958	-0.0414798	0.950263	-0.0183425	0.79154	-0.412598	0.476787	-0.514656	0.800092	-3.38158	1.00199	0.737756	-1.34567	-2.01026	0.0684109	-0.705493	1.16311	-0.0543268	1.32426	0.147832	-1.52578	1.50296	-0.796043	1.22048	0.744173	-0.095895	-0.12663	0.609107	0.543365	0.770935	0.138377	1.67897	1.50345
						640	Seeds	Kaempferol-glucose_Seeds	Flavonoids	Flavonols	7.62_449.108	75.493	No_association	-0.139326	1.636	0.422666	-1.60826	0.554504	-1.32037	-0.511583	-7.00065	1.75871	0.18166	1.03948	-1.29163	1.46786	1.45294	0.506056	-0.213315	1.96816	-1.14819	1.05962	0.624206	-7.00065	-1.40101	0.342654	-2.0591	0.877936	2.03774	0.793069	1.08235	-2.21264	0.485059	-0.993251	1.39446	0.180122	-0.360396	0.413009	1.05581
						641	Seeds	Isorhamnetin-pentoside-malonylhexoside_Seeds	Flavonoids	Flavonols	7.66_697.161	396.819	No_association	-5.61821	-5.61821	-5.61821	-5.61821	-5.61821	-5.61821	-5.61821	-5.61821	-5.61821	-5.61821	-5.61821	-5.61821	-5.61821	-5.61821	-5.61821	-5.61821	-5.61821	-5.61821	-5.61821	-5.61821	-5.61821	-5.61821	-5.61821	-5.61821	-5.61821	-5.61821	-5.61821	-5.61821	-5.61821	-5.61821	-5.61821	0.403326	-5.61821	-5.61821	-5.61821	-5.61821
						642	Seeds	Isorhamnetin-hexoside_Seeds	Flavonoids	Flavonols	8.23_565.119	82.31	GWAS_sig	1.7112	0.605453	2.52345	-0.138791	1.04024	-0.274922	-0.319103	1.252	0.113851	-0.616265	-0.272149	0.0289868	-0.286311	2.72129	0.194476	-3.12279	-0.0327314	1.10935	-0.0250471	-0.87473	0.0187085	-0.756582	-0.811	-1.16752	1.72605	0.674069	0.783404	0.928349	-0.88183	1.04112	0.111012	0.400925	1.57721	-1.65758	-0.993908	-0.25106
						643	Seeds	Kaempferol-hexoside.11_Seeds	Flavonoids	Flavonols	8.28_303.049	58.1829	No_association	1.54104	-0.585913	-0.0309076	0.91727	0.61997	1.196	0.166426	0.612973	-0.544455	1.04871	-0.754706	0.505792	-3.69587	1.12465	0.665677	0.601748	-2.04433	-0.768787	-0.145346	0.976541	0.40722	0.49664	-0.134451	-3.0881	1.38976	-0.447631	0.4023	0.0886592	1.49212	-1.49693	-0.352678	0.297717	0.966906	-0.754979	1.11712	1.09433
						644	Seeds	Kaempferol-hexoside.12_Seeds	Flavonoids	Flavonols	9.74_303.05	71.0078	No_association	-0.598952	-0.49996	-1.14045	1.15065	-0.21927	0.978331	-1.55654	0.369786	-1.80751	0.404197	-1.95216	0.674611	-2.81857	1.50876	0.269799	0.63279	-0.554066	1.2082	-0.51039	0.095932	-0.236069	0.650436	-8.89463	-1.40147	0.608048	-3.24011	0.103243	0.610461	1.15019	0.148673	-0.0428627	-0.0559054	0.303286	-0.00801935	0.987494	-0.136157
						645	Seeds	Kaempferol-3-O-6-O-rhamnosyl-glucoside-7-O-rhamnoside_Seeds	Flavonoids	Flavonols	5.81_741.223	68.633	No_association	-2.20946	1.04753	0.198587	0.383017	-1.13316	0.288372	-0.872397	0.679385	1.58706	-0.0467158	0.485345	-0.0888857	1.71971	0.601476	-0.340463	-1.94125	1.86629	0.29421	1.40459	-2.24726	-1.53665	-1.85242	0.00687729	0.285032	-1.19802	1.46486	0.245173	0.156953	-7.79447	0.986515	-3.47505	0.634218	-0.164725	-1.15045	-0.0240407	-0.230837
						646	Seeds	Rutin.2_Seeds	Flavonoids	Flavonols	6.85_609.145	89.553	No_association	-0.187698	1.61127	0.0746679	0.324122	0.110739	-0.576993	0.239122	-0.607417	1.40373	0.114504	0.334991	-2.41997	2.44432	0.0205999	-0.577309	-0.869812	1.98237	-0.708007	1.64074	0.013228	-0.0733514	-0.0672087	0.414917	-0.91798	-0.481571	1.57553	1.07183	0.143109	3.57947	1.04988	-0.635622	1.34918	0.0539823	-1.31174	-0.0128803	0.136274
						647	Seeds	Quercetin_Seeds	Flavonoids	Flavonols	9.62_303.049	72.5855	No_association	0.664531	-1.32763	0.909732	0.777475	0.286299	1.31727	0.796538	0.66606	-1.66808	0.654512	-1.03046	1.34939	-2.37783	0.850091	0.704152	-1.32278	-1.69106	-2.33102	-0.800643	0.32146	0.580193	-0.857533	0.858179	-7.655	0.734945	-1.07425	-0.436066	0.524124	0.330302	-7.655	-7.655	-0.592259	0.196546	0.22568	0.503494	0.550993
						648	Seeds	Kaempferol.2_Seeds	Flavonoids	Flavonols	6.48_611.16	58.2666	No_association	1.1083	-0.537574	0.618944	0.425009	0.888039	1.04754	0.572894	0.470376	0.249579	1.28597	-0.202142	0.226979	-2.95986	1.03785	0.343146	-0.0581345	-2.34327	0.426768	-0.243611	1.64928	0.814027	0.867156	0.787033	-2.10299	1.28043	-0.408005	1.0868	0.639207	2.04099	-1.39558	0.0680662	-0.0864912	0.45202	0.189281	1.1937	1.30126
						649	Seeds	Methyl-kaempferol-glucuronide_Seeds	Flavonoids	Flavonols	7.84_493.098	62.6019	No_association	1.39483	-0.186211	1.1063	-0.282042	0.820119	0.627224	0.430978	0.490048	0.429859	0.970442	-0.0335613	0.417794	-2.90626	0.406673	0.0782598	-0.810379	-1.59897	1.37157	-0.0490288	1.40301	-0.352727	0.223413	-0.106128	-1.38791	1.41164	0.231977	1.59069	1.14684	0.383551	0.691165	0.748034	0.64248	0.456828	-1.05523	0.566729	1.41861
						650	Seeds	Laricitrin-glc-like_Seeds	Flavonoids	Flavonols	7.16_495.113	309.551	GWAS_sig	-4.18582	-4.18582	2.30989	-4.18582	-4.18582	-4.18582	-4.18582	-4.18582	-4.18582	-4.18582	-4.18582	-4.18582	-4.18582	-4.18582	-4.18582	-4.18582	-4.18582	-4.18582	-4.18582	-4.18582	-0.862909	-4.18582	-4.18582	-4.18582	-4.18582	-4.18582	-4.18582	-0.221977	-4.18582	-4.18582	-4.18582	-4.18582	-4.18582	-4.18582	-4.18582	-4.18582
						651	Seeds	Ramontoside_Seeds	Flavonoids	Flavonoid glycoside	8_703.221	72.7184	No_association	1.56439	-0.953517	-1.265	0.850839	1.23001	1.06064	0.4335	-6.91637	-1.07499	2.02659	-0.363734	-0.793681	-1.22541	1.406	0.551476	0.49229	-1.28036	0.513022	-0.768171	2.00769	0.54184	-0.695387	-0.835924	-1.97946	1.13827	-1.26698	-0.260416	-0.148474	0.388717	-1.17479	-6.91637	1.44888	0.73533	0.592918	1.10514	1.31806
						652	Seeds	Naringin-dihydrochalcone_Seeds	Flavonoids	Flavanones	8.58_581.186	96.5313	No_association	-2.34921	0.537815	-7.49164	0.000781532	0.545501	-7.49164	0.494282	-7.49164	-7.49164	-3.11906	-0.264554	-2.95838	-0.350629	-0.258083	0.958653	1.16753	-0.197057	-0.115507	-0.648812	1.33147	0.965522	0.03342	-0.123138	-7.49164	-2.27438	0.520644	0.679045	-7.49164	-7.49164	-7.49164	-7.49164	-0.368164	-0.221579	-0.472323	1.18314	-0.578176
						653	Seeds	Naringin.1_Seeds	Flavonoids	Flavanones	7.66_581.187	63.1328	No_association	1.50885	-0.875148	0.492642	0.440503	-1.42312	1.20172	0.4219	1.10675	0.360254	0.881017	-0.0865057	0.220166	-3.57436	0.726043	1.15287	1.1584	-1.38103	-1.59826	-1.11706	0.152843	0.812825	0.209458	0.0327059	0.858551	0.92868	0.734959	0.447487	-0.0113632	0.791233	-3.89552	-1.41336	-0.177021	-1.56648	0.513036	0.700206	0.851121
						654	Seeds	Formonetin-hexoside_Seeds	Flavonoids	Flavones	8.63_431.128	238.262	No_association	-5.42462	-5.42462	-5.42462	-5.42462	-1.51836	-0.00641269	0.523281	-5.42462	-0.512445	-5.42462	-5.42462	-5.42462	-5.42462	-5.42462	-0.161328	1.12749	-5.42462	-5.42462	-5.42462	-5.42462	-5.42462	-5.42462	-5.42462	1.15985	-5.42462	1.20771	-1.22511	-5.42462	-0.801321	-5.42462	-5.42462	-5.42462	-0.392353	-5.42462	-5.42462	-5.42462
						655	Seeds	Acacetin-malonylhexoside_Seeds	Flavonoids	Flavones	10.1_533.129	67.1265	No_association	-0.0591087	0.315592	-0.98163	-8.04899	-1.14359	-8.04899	1.50373	-8.04899	-1.11457	-0.0379039	0.0184129	-1.7027	-0.832942	-1.35364	-0.372145	1.03653	-0.477438	0.010998	0.270283	-1.58932	-8.04899	-0.699759	-0.739342	1.19706	-0.388405	-0.378876	-0.562509	0.340514	-0.102296	0.151632	0.335831	1.11926	0.372848	-1.3966	-3.50505	0.977081
						656	Seeds	Arsenobetaine_Seeds	Others	Organic compounds	0.43_176.989	62.6995	No_association	0.476865	-2.92936	0.773559	2.25011	1.58845	-0.635099	0.250513	-0.566691	-0.238178	-0.194439	-1.51064	0.43866	0.217497	0.907255	-0.00154634	-2.11413	-0.691246	-0.0929537	-0.382847	-0.677914	-0.645748	-0.856999	-0.364222	0.654122	-1.98148	0.761568	0.0931001	1.09004	0.497792	-3.22278	0.28584	-0.0762801	0.183625	0.0292309	1.01926	0.39364
						657	Seeds	Coumaroylgalactarate-2_Seeds	Others	Phenolics	3.77_357.071	438.493	GWAS_sig	-4.94596	-4.94596	-4.94596	-1.27975	-4.94596	-4.94596	-4.94596	-4.94596	-4.94596	-4.94596	-4.94596	0.267844	-4.94596	-4.94596	-4.94596	-4.94596	-4.94596	-4.94596	-4.94596	-4.94596	-0.501606	-4.94596	-4.94596	-4.94596	-4.94596	-4.94596	-4.94596	-4.94596	-4.94596	-4.94596	-0.814912	-4.94596	-4.94596	-4.94596	-4.94596	-4.94596
						658	Seeds	Coumaroylgalactarate-1_Seeds	Others	Phenolics	3.62_357.075	99.62	No_association	0.792168	0.254848	-0.84559	-0.622105	-2.15157	-0.212754	0.198507	-0.697542	-0.272817	0.762049	0.311537	-0.732598	1.34364	-0.39223	-0.510658	-0.119617	-0.1366	0.720181	0.829047	-0.140375	0.270328	-0.571417	0.174525	0.841312	-0.991359	-1.42756	-0.944798	-0.699774	-0.773781	0.279766	0.53307	0.0280268	2.01968	-0.305727	-3.00084	0.292321
						659	Seeds	Dechlorogriseofulvin_Seeds	Others	0	5.88_319.115	91.973	No_association	-6.82738	-0.827546	-6.82738	0.347664	-0.009521	-1.42676	0.630662	-0.868857	-1.9	0.670891	-1.41948	-1.61447	-1.25211	-0.704871	-0.729052	0.892089	-6.82738	0.164266	-6.82738	-1.43764	1.23141	-0.182005	0.843608	0.450158	-1.73894	-0.533715	-1.82538	-0.531375	-6.82738	-6.82738	-6.82738	-0.11893	0.235827	0.500786	-0.0889978	-0.379143
						660	Seeds	Caffeic-acid-1_Seeds	Others	Phenolics	5.89_181.049	68.1717	No_association	1.38203	0.65094	1.46795	-0.890266	0.832081	1.70902	-0.654744	1.40442	1.13226	-0.110611	-0.108378	1.07533	0.437623	1.12485	-0.663905	-1.05021	-0.311146	1.51008	0.836251	-1.52137	-1.10956	1.09982	1.18118	0.37515	0.639006	1.23968	-1.69253	1.02387	0.843165	-0.181068	-0.286662	-1.00428	-0.00187064	0.369657	-1.47808	0.276752
						661	Seeds	3-Hydroxycinnamate_Seeds	Others	Phenolics	6.73_165.054	63.4767	No_association	-0.991206	1.7076	1.9541	-0.495295	-1.10305	1.11722	-0.374313	1.11724	1.16118	0.419271	0.307515	1.41087	0.765514	-0.495609	0.652604	-0.250118	0.450193	-2.01678	0.0722868	-1.21496	-0.480392	2.13881	1.53456	1.63725	-0.271389	1.16873	-0.340012	1.64189	1.75799	0.208375	0.0730944	-0.486906	-2.24899	1.08981	-0.321268	0.00652819
						662	Seeds	Caffeoyl-aspartic-acid_Seeds	Others	Phenolics	4.56_296.076	71.1323	No_association	1.88715	0.563393	0.942879	-7.78265	2.44629	0.443019	0.12856	0.734841	-0.180091	0.598564	0.331032	-1.39947	0.156778	1.13569	-0.628504	0.306842	-0.566134	1.09835	0.312586	-0.714557	-0.378684	-7.78265	0.40166	-0.0223083	1.47769	-0.64816	-0.394278	0.607928	-0.359586	0.525192	0.801936	0.0870219	1.00656	-7.78265	-0.413256	0.660939
						663	Seeds	p-coumaroyl-glucoside_Seeds	Others	Phenolics	5.09_327.113	64.8145	No_association	1.29463	-0.571951	-0.288256	-1.06356	0.646952	-0.792741	0.933389	-0.145155	0.822126	1.24477	-0.23099	-0.932723	-1.97883	0.232277	0.781521	-0.0136015	-0.166201	-0.961176	0.171815	1.54754	0.13125	0.507659	-0.000495623	-0.363175	1.27788	0.599347	1.28754	0.215665	-2.06572	-2.20908	-0.509235	-0.305981	0.813389	-0.84256	1.66357	1.18971
						664	Seeds	Feruloylglucose-1_Seeds	Others	Phenolics	5.42_357.121	92.1284	No_association	-0.0542448	-1.55661	0.165247	0.293876	-1.62985	-0.51203	0.319428	0.81183	-6.82468	-0.193009	-0.998644	1.36953	-0.889605	0.935399	-0.630622	-1.03467	0.515777	-0.933688	0.122596	-0.0345095	0.78637	0.908145	-0.406542	-0.860077	-0.619859	-6.82468	-0.609549	0.686735	-1.38436	-2.67732	-1.33589	-0.144009	0.375533	-0.0592346	0.533693	-0.973483
						665	Seeds	Feruloylglucose-2_Seeds	Others	Phenolics	5.48_357.118	66.5659	No_association	0.343526	0.65949	1.60274	-0.772514	1.27402	1.01634	1.01445	1.1994	0.876225	0.648355	0.0548975	0.193974	-0.191517	1.11879	0.603543	0.697783	0.0510359	-0.104648	0.42805	0.531231	-0.172348	-0.211129	0.347193	-1.79081	1.24035	-0.216251	-0.563451	0.464157	0.417326	0.166537	-1.99758	1.37673	-0.62278	-9.64654	0.135621	1.28828
						666	Seeds	Ferulic-acid-2_Seeds	Others	Phenolics	7.13_195.065	65.4046	No_association	0.249978	1.66179	2.25868	-0.804187	-0.619065	1.40122	-0.817504	1.91819	1.23915	0.497269	0.217381	1.45802	1.20457	-0.307309	0.89911	-0.64792	0.0202114	-1.32578	-0.510224	-1.30831	-0.420436	2.222	1.82743	1.37216	0.00823103	1.40045	-0.960222	1.44133	1.51062	0.33407	0.466932	0.0119763	-0.629185	-0.130133	-0.975462	0.496027
						667	Seeds	Caffeine_Seeds	Others	Phenolics	5.17_195.087	63.0815	GWAS_sig	-0.895655	0.169574	-0.203194	2.9412	-0.933468	1.34172	-0.336509	0.456343	-2.0746	0.945818	-0.0288209	-0.236312	0.000832242	-0.614563	-0.237905	0.305331	-0.518514	0.353555	2.05479	1.42092	0.835594	-3.07712	-0.0259713	-0.325651	-0.624608	-0.492757	-1.06549	1.14819	-1.21854	-0.746826	-1.3008	0.868558	-1.48584	0.361812	0.239612	-0.73023
						668	Seeds	Caffeic-acid-glucoside_Seeds	Others	Phenolics	4.93_343.101	64.218	No_association	0.276271	-0.972365	0.569234	-0.539345	0.279077	0.0861336	1.09762	-9.34598	-3.2562	0.982498	-0.0284749	-1.04326	-1.00352	0.722674	0.983369	-0.285578	0.3148	0.0205368	0.526068	0.497143	1.56719	-9.34598	0.540346	-1.97505	1.04509	-9.34598	0.545467	0.262117	-2.36831	-9.34598	0.485523	0.297894	-0.449134	-9.34598	1.1163	0.495728
						669	Seeds	Caffeoylshikimic-acid_Seeds	Others	Phenolics	5.91_337.089	70.2347	No_association	0.243852	-0.648316	-1.0814	0.0148301	-0.0273478	-0.504931	1.69154	-0.428969	-1.5834	0.975699	-0.66156	-0.00678636	-1.23852	0.328938	1.83694	0.443297	0.579519	0.150574	0.189595	0.73003	-0.0357301	-0.896676	-1.2502	0.921738	-0.38588	-1.66674	0.27464	-0.773847	0.279681	-0.811938	0.365821	-0.148675	0.187702	-1.17498	1.12889	0.233553
						670	Seeds	p-coumaroylmalate.1_Seeds	Others	Phenolics	6.73_281.065	60.6054	No_association	-0.872264	1.39291	1.65296	-0.466327	-1.02321	1.13811	-0.29264	1.07847	1.17131	0.45166	0.590776	1.31287	0.682066	-0.673198	0.646219	-0.0840081	0.461285	-2.32619	0.00991329	-1.4632	-0.468526	1.60794	1.44624	1.45152	-0.360047	1.136	-0.300427	1.54619	1.45202	0.144973	0.147536	-0.406376	-2.48441	0.938146	-0.247385	0.101132
						671	Seeds	4-Coumaroylshikimate_Seeds	Others	Phenolics	6.83_321.097	72.0357	No_association	0.319593	1.10726	-0.188295	0.425617	2.07924	0.365523	0.35202	-0.810892	-0.685515	1.61705	0.923156	0.614629	-1.63966	-1.46896	-0.611426	0.187049	-0.0116996	1.53332	0.174614	1.60191	0.24852	-0.832977	-2.00587	0.724332	0.82401	-0.225798	1.07866	-0.617681	-0.264583	0.0830046	0.300715	1.02455	0.395851	-0.660534	0.137124	1.35248
						672	Seeds	Homogentisate_Seeds	Others	0	3.36_169.049	91.0211	No_association	0.740075	0.167595	0.2103	1.12425	0.396082	0.6868	-0.57447	0.618727	0.763179	0.0630058	-0.507922	0.582647	-0.733959	2.08517	0.511608	0.101713	0.019733	-0.140067	0.23764	0.574784	0.876933	0.217187	-0.258896	-0.599384	0.381461	-0.525825	0.524016	0.482719	0.347523	0.0862841	-1.17317	-0.00176414	-0.673833	0.417687	0.351974	0.358797
						673	Seeds	Quinic-acid-1_Seeds	Others	Phenolics	0.71_193.07	9.86003	No_association	-1.44573	0.510058	0.214205	0.567483	-1.41546	0.112977	1.56521	-0.0849592	-0.126671	-1.32394	1.98171	0.951287	1.16518	-0.249014	-0.133738	0.617918	0.91954	1.33179	0.164529	-0.193353	-0.822645	-1.2793	-0.290112	-0.751501	-0.418268	1.16183	0.974618	0.595781	0.987939	0.138242	-0.184353	0.292202	-1.73717	-0.216953	0.463587	-0.11338
						674	Seeds	Quinic-acid-2_Seeds	Others	Phenolics	0.87_193.07	13.2741	GWAS_sig	-0.226663	0.456486	0.171162	0.252636	0.271806	0.178354	2.22125	0.708834	0.606024	-0.595569	2.43981	0.245773	0.28794	-0.192105	0.980866	0.668289	0.215735	1.51919	0.362635	0.335605	-1.89885	-0.269368	0.153603	-2.47196	0.29188	1.37185	0.718662	0.0501969	0.425342	-0.53062	-1.91578	-0.0230315	-1.69313	-0.100889	1.00802	0.261895
						675	Seeds	Hydroxycinnamoyl-tyrosine_Seeds	Others	Phenolics	7.68_328.118	75.9149	No_association	1.32978	0.714272	0.756424	-7.07675	-0.0186501	1.26697	0.233026	0.240493	0.0477719	0.349676	-0.563248	0.692299	-2.37426	-2.69712	0.0895692	2.00492	-2.73927	-0.897981	0.406204	-0.798006	0.173292	0.347986	-0.154534	0.685129	1.01909	-0.240654	0.220591	0.240869	0.817786	-1.06897	-0.639015	-1.30098	2.31	1.3977	0.41212	1.10578
						676	Seeds	Prolyglutamine_Seeds	Others	Amino acids	0.71_244.129	89.1325	No_association	-2.19014	1.01686	-7.77771	-7.77771	-0.112979	-7.77771	-0.309367	0.940026	-0.676582	-0.898752	1.18612	0.488384	0.599493	-7.77771	0.0271898	0.948291	-0.922305	0.402149	0.527106	-0.255361	-0.927667	-7.77771	-7.77771	0.405075	-7.77771	-7.77771	0.598453	-0.0708317	0.662062	0.516487	1.42832	0.942544	0.971972	-7.77771	0.216505	-0.00829829
						677	Seeds	Dopamine_Seeds	Others	Amines	1.53_152.07	67.5966	No_association	-2.37768	-0.530755	0.334479	-0.181981	1.01761	0.218219	0.167939	1.31889	0.865196	-0.989267	0.896171	1.40584	0.842943	0.559766	-0.312545	1.17809	-0.330376	0.411568	-0.799492	-0.830575	0.778105	0.870697	0.136538	0.054396	-1.79844	0.999326	0.44495	0.708605	2.2951	-0.469427	-1.64726	-0.199808	-1.29028	-0.0877559	-1.17253	-0.303298
						678	Seeds	Spermidine.1_Seeds	Others	Amino acids	0.47_146.159	56.9702	No_association	0.177063	-1.55294	-0.638304	0.235352	0.875257	-0.034261	2.29297	-0.0716561	0.182903	-0.124067	0.50059	0.629321	-4.17726	0.498032	0.873415	0.379306	-0.260906	-1.07135	-0.715322	0.0879227	0.471771	0.689586	-0.337304	-7.79001	0.648841	0.708863	0.840294	-0.0924963	-3.01186	-0.192838	-0.589843	0.138072	0.552499	0.604186	0.408464	-0.33337
						679	Seeds	Spermidine.2_Seeds	Others	Amino acids	0.48_146.165	52.1361	No_association	-0.0257517	-1.10872	-0.541983	0.306765	0.878682	-0.054658	1.7183	-0.0400099	0.369485	-0.090932	0.686819	0.842594	-3.14455	0.460017	0.801478	0.615075	-0.397231	-1.11892	-0.45223	0.230361	0.507767	0.82092	-0.098024	-4.42194	0.791402	0.818715	0.693735	0.115274	-2.48728	0.0967058	-0.124703	0.0990901	0.148711	0.644954	0.452022	-0.368205
						680	Seeds	Spermine_Seeds	Others	Amines	0.48_203.223	102.712	No_association	0.363742	-0.812993	-0.179778	-1.16728	1.15478	0.057171	1.43036	0.12845	-0.139615	-0.815072	-1.31334	-1.0588	0.584642	-1.1465	-0.775613	-0.156803	0.554619	0.270404	1.04332	-0.16976	-0.52874	-0.793632	0.226693	0.601465	0.175245	0.486469	0.833117	-0.968496	1.13601	-0.812967	-0.63479	-5.48751	0.491774	-0.361993	-5.48751	0.220631
						681	Seeds	Uracil_Seeds	Others	Nucleotides	1.88_113.034	115.104	No_association	0.421394	-0.902088	-0.00243635	-0.543166	0.688263	0.0821322	1.06425	0.232448	1.45945	0.585065	-1.74056	-0.70756	-0.714148	-0.00434566	-0.164899	0.582154	-0.0912243	-0.697766	1.06268	-0.982985	-0.794935	-0.703567	-0.100862	2.02055	-0.00508654	0.00227317	0.156533	-0.834644	-0.014412	-0.722545	-4.70428	-0.564755	-0.187427	-0.489062	-0.888065	0.717056
						682	Seeds	Tryptamine_Seeds	Others	Amines	4.67_161.107	114.719	No_association	1.02538	-0.888359	-0.705126	-0.696503	1.98145	-0.19043	0.298466	1.15104	-0.464699	-0.586121	0.195985	0.539999	0.406767	-1.16641	-0.694636	-0.105262	-1.60152	-0.221898	-0.256343	-0.709778	-1.07112	-0.521314	-1.22072	-0.402961	0.200698	-0.318384	-0.317201	-1.19619	-1.74496	1.85669	0.524938	0.390145	3.80697	-0.206254	-1.19532	-0.128711
						683	Seeds	S-Methyl-GSH_Seeds	Others	Organic compounds	1.7_322.106	66.6267	No_association	1.16384	-1.55675	-0.472604	-0.0448513	0.966845	0.493	0.462579	-0.2815	0.886547	0.659113	0.0487859	0.606716	-1.84709	-0.683756	0.834379	0.772101	-0.396229	0.0406441	0.0397705	0.245606	-1.60332	-0.345945	0.0818143	-1.58593	1.15588	0.775508	1.30896	0.236087	-3.92351	-2.13466	-1.92204	-0.137631	1.1223	1.16422	2.04198	0.501287
						684	Seeds	Glutamyl-S-methylcysteinyl-beta-alanine_Seeds	Others	Amino acids	2.74_336.122	55.0848	No_association	0.0527473	0.769902	-0.433749	0.612281	-0.0589537	-0.727821	-1.91694	0.725594	-0.0602185	-0.970287	1.41175	0.559193	0.733425	0.0227841	-0.720876	-1.01584	-0.387601	0.414358	0.486582	0.992821	-2.57628	0.43412	0.257278	0.767713	0.461098	0.0426756	-0.322067	0.624288	0.647752	0.748895	0.946172	1.68836	1.05993	0.503371	-9.26003	-0.787454
						685	Seeds	N-Gamma-L-glutamyl-L-methionine_Seeds	Others	Amino acids	3.11_279.101	96.9929	No_association	0.642315	-0.647826	1.52644	0.290515	0.157264	0.475141	-0.00295094	0.544569	1.01802	1.08246	-0.134212	1.00895	-0.980218	-0.0904991	-0.933231	1.34082	0.943003	-1.89997	0.153447	-0.758948	0.126313	-0.0617451	1.55324	0.286769	0.268156	-0.20524	1.95251	0.162276	-1.51685	-0.663697	-0.0509011	-0.682808	3.71207	1.6372	1.15977	-0.124757
						686	Seeds	Gentesate-glucoside_Seeds	Others	Phenolics	3.59_317.084	73.1248	GWAS_sig	-0.144679	-8.41259	-2.5253	0.440657	-0.164494	0.0325569	-1.77238	0.150061	-0.0991206	-1.97896	0.488072	0.320745	1.29848	-0.519587	-0.670281	-1.13489	0.367956	1.06017	1.14765	-2.20224	-0.629454	0.371322	0.583829	0.410688	-0.798382	0.570302	-0.456245	-2.48669	-5.09066	-0.545341	-0.983296	-0.14115	0.839164	-0.7935	-0.0379613	0.155507
						687	Seeds	Pantothenate.1_Seeds	Others	Vitamins	3.63_220.118	88.0546	No_association	-0.399854	-0.435931	0.492522	-1.0515	-0.233913	0.0605704	1.38583	-1.10958	1.01784	0.336379	0.213281	-0.872677	-0.82425	-0.795848	0.409873	-0.051308	0.431051	0.507079	0.893577	-0.0428645	-0.67533	-0.495501	-1.03898	3.3402	-0.53982	0.67283	1.54512	1.46738	1.88488	-0.42535	-0.547031	-0.26873	-0.874874	-1.0643	0.956179	0.911551
						688	Seeds	10-Formyltetrahydrofolate_Seeds	Others	Vitamins	4.2_474.173	75.8736	No_association	1.00429	-0.484831	1.77558	-0.369973	0.13366	1.74801	1.61526	2.28904	2.57193	-0.226975	-1.20017	0.552913	-2.12527	-0.126717	0.668868	1.0146	-0.673071	-1.88588	-0.896199	-1.78621	-0.715033	-0.703908	-0.040845	1.27813	0.706261	2.06955	1.04596	1.15359	-2.35354	-0.98843	-1.60161	-1.92901	-0.714442	0.178893	1.84268	0.38109
						689	Seeds	5-Deoxy-5-Methylthioadenosine_Seeds	Others	Nucleotides	4.24_298.096	123.512	No_association	-0.979134	-0.540023	1.13005	-0.564565	1.28582	0.885457	0.553777	0.604534	1.82706	0.304036	-0.973617	0.132792	-0.394986	0.543159	-0.085847	0.0143908	-0.0367699	-0.976759	-0.664031	0.366248	-1.134	-0.86615	-0.0420707	0.27477	0.711758	0.990343	1.01062	0.488038	-0.405265	-0.59298	-1.1025	0.303489	-1.08958	-0.250369	-0.593124	-0.536111
						690	Seeds	L-gamma-glutamyl-L-isoleucine_Seeds	Others	Amino acids	4.44_261.144	106.719	No_association	0.793113	-0.953136	0.0796161	0.778852	1.62268	0.273369	1.29778	-0.370287	0.640215	1.4495	0.04377	-0.951318	-2.35481	-0.895106	-0.268771	2.26629	-0.80077	-2.27009	0.40826	0.012066	-0.0496984	0.327726	-1.31443	-0.608151	0.253042	-0.91451	2.21392	-0.504414	-0.460404	-1.24785	-0.158049	-0.577862	1.92283	0.294404	2.39694	0.391137
						691	Seeds	Dihydrophaseate-glucoside_Seeds	Others	Oxylipins	4.75_445.207	50.2522	No_association	0.716429	-0.696312	-2.04027	0.397812	-0.144837	-1.37613	0.546069	-2.15285	0.586818	0.762699	0.847404	-1.99142	0.43501	-0.10208	0.4421	0.768491	0.3559	0.76238	0.877592	0.731782	0.305653	0.452455	-1.60793	1.07491	0.335673	0.941705	0.0330305	0.046247	-0.213916	0.914329	0.125743	-0.0644198	0.70003	-2.2658	0.649734	0.740513
						692	Seeds	Hydroxyjasmonate-glucoside.1_Seeds	Others	Oxylipins	5.28_389.184	75.1944	No_association	-0.509895	-0.201198	0.756631	-1.26117	-0.860509	-7.25674	-2.21411	1.59804	0.586107	0.241597	0.77354	-7.25674	0.822285	0.00104081	0.0688396	-7.25674	0.682245	0.293803	0.638045	-0.291182	0.949566	0.0470801	-0.0759796	1.26031	-0.828725	0.789814	1.24865	-0.0857237	-7.25674	0.476332	-0.33249	0.917628	0.396999	-7.25674	0.647103	-7.25674
						693	Seeds	Licoagroside-B_Seeds	Others	Sugar	5.3_433.134	50.1391	No_association	-1.41279	0.71685	1.16738	-1.26555	-0.640151	1.1363	0.357151	1.34067	0.34747	0.458195	-0.143116	-0.805761	1.3541	0.72025	0.303468	0.410154	0.474938	0.0287483	0.0317607	0.490241	-1.43662	0.82958	1.00865	-1.01455	0.695295	-0.732593	0.483393	0.452622	-1.69539	-0.667628	0.65547	0.557563	0.409651	0.786002	0.385267	0.361944
						694	Seeds	Hydroxy-dihydrojasmonate-glucoside_Seeds	Others	Oxylipins	5.46_391.198	146.346	No_association	0.571874	-1.16945	-0.627748	-2.55185	-6.89377	-6.89377	-6.89377	-0.224132	-0.308606	-6.89377	1.15877	-1.82147	-0.595071	-3.57184	-6.89377	-6.89377	-6.89377	-6.89377	-0.608666	-0.148071	-6.89377	-6.89377	-6.89377	2.63931	-6.89377	-1.03035	-6.89377	-0.414718	-0.54468	-6.89377	-0.422364	-0.725021	0.0317409	-6.89377	-6.89377	-6.89377
						695	Seeds	Hydroxyjasmonate-glucoside.2_Seeds	Others	Oxylipins	5.64_389.18	57.574	No_association	0.330301	-4.05575	0.0641661	-0.82887	0.755064	-0.326576	0.131075	-0.345781	-0.149562	0.34029	-0.155402	-0.840459	-3.22061	0.893071	-0.35546	-1.47512	0.194262	-2.09179	0.450284	0.286089	-0.260582	-2.19843	0.102313	-0.150645	0.302039	-1.60645	0.440634	-0.267735	0.0489498	-0.171685	-1.70145	0.130874	-0.459681	-0.46558	0.427555	-0.232717
						696	Seeds	Resveratrol-3,4-diglucoside_Seeds	Others	Organic compounds	5.8_553.19	47.4097	No_association	0.804814	-0.472241	-1.7645	0.766919	0.061691	-1.35631	0.598689	-1.91544	0.871199	0.509574	0.0991227	-1.58564	0.497708	0.0817544	0.635233	0.685027	0.456547	0.616921	0.91115	0.284289	0.326773	0.6555	-1.69627	1.31507	0.390372	1.26759	-0.0493242	0.258943	-0.193385	0.613167	0.0045341	0.142954	0.840701	-1.5032	0.013303	0.503571
						697	Seeds	11-hydroxy-910-dihydrojasmonate_Seeds	Others	Oxylipins	5.8_229.143	71.126	GWAS_sig	-0.639382	1.1133	0.0222719	0.0235523	-0.0118143	0.311647	0.127266	-0.00317306	0.0614523	-2.58353	1.01762	0.89624	-0.358824	-0.415765	-0.853258	0.958001	1.2229	1.02072	0.737453	-0.447351	1.8019	-0.0395975	-2.08854	1.56272	-0.488544	-0.703327	-0.752846	0.0300413	-1.61436	1.05967	0.426134	0.0937913	-0.177164	-0.990638	-1.21756	-0.310497
						698	Seeds	11-hydroxy-910-dihydrojasmonate-11-beta-D-glucoside_Seeds	Others	Oxylipins	5.97_391.196	78.2238	No_association	-0.699689	-1.8395	-0.52461	0.104205	-0.225009	-0.712583	0.276212	0.140998	-0.502968	-0.109501	0.104514	-0.877407	-0.500486	1.95958	-0.0830241	-1.46223	0.433515	0.0429609	0.563764	0.920821	-0.662004	-2.42257	0.219041	-0.744658	0.123424	-1.40737	1.53768	-0.343436	-1.45318	-0.574946	-1.47864	-0.480066	-1.24196	-0.644478	1.07526	-0.445912
						699	Seeds	Phlorizin_Seeds	Others	Phenolics	6.7_437.149	67.5306	No_association	-1.01367	0.442423	2.35272	0.312125	-0.226639	1.97454	-0.0704961	1.66866	0.285475	-0.492935	-0.231481	0.600261	1.02156	0.16969	0.405682	0.742706	0.327672	0.185172	0.467849	-0.878299	-1.65162	-0.382105	0.72336	0.543131	-0.561447	1.0094	-0.666174	-1.17323	-2.55068	-0.295876	-0.0240832	-0.0498049	0.673372	0.180892	-0.241818	-0.0998022
						700	Seeds	p-Coumaroylmalate.2_Seeds	Others	Phenolics	6.92_281.056	71.2227	No_association	-1.04962	1.18698	1.55556	-1.1577	-2.12914	1.26352	-0.244969	1.11784	1.43371	0.617372	0.168406	1.24394	0.906032	-0.698198	0.43512	-0.121957	0.180424	-6.81214	-0.0439764	-1.38147	-6.81214	1.57274	0.585277	1.42245	-1.81723	1.70461	-1.44026	1.43387	1.75006	0.385565	-0.00390736	-1.04282	-6.81214	0.693628	-0.379693	0.0812017
						701	Seeds	Phaselatemethyl.1_Seeds	Others	Organic acids	7.13_311.076	67.8289	No_association	0.189393	1.53633	2.08417	-0.160958	-0.640632	1.33071	-0.389039	1.76724	1.14994	0.55984	0.233506	1.26924	1.22617	-0.529882	0.870875	-0.834003	0.156724	-1.46192	-0.422386	-1.40432	-0.481753	2.12702	1.8541	1.65075	-0.172583	1.33052	-1.02762	1.32221	1.74512	0.13606	0.390778	-0.200324	-0.762119	0.16877	-0.815943	0.417442
						702	Seeds	Phaselatemethyl.2_Seeds	Others	Organic acids	7.13_311.076	67.8289	No_association	0.191353	1.80444	2.6865	-0.305472	-0.588314	1.46067	-0.301581	2.19186	1.16343	0.580262	0.107412	1.48622	1.19523	-0.427561	0.918287	-0.760442	-0.184823	-1.64833	-0.884864	-1.48198	-0.835803	2.34895	2.12622	1.4906	-0.278313	1.40922	-1.01666	1.49579	1.67876	0.127473	0.344258	-0.200631	-0.727674	0.18942	-0.768701	0.423573
						703	Seeds	Hydroxy-lysine_Seeds	Others	Amino acids	0.46_163.111	63.5606	No_association	-1.11548	-1.12782	0.105326	-0.771011	0.39818	-0.12517	-0.396644	0.325484	2.07771	0.559447	2.25632	0.634262	-0.338621	-0.502903	0.848528	1.43553	1.67259	0.942297	0.641133	-3.09551	-0.905668	0.726863	0.455601	0.289014	-1.42325	0.992468	-0.756705	-0.17959	0.359638	0.301561	-0.00277676	-0.538687	0.0453423	-0.177214	-0.317833	-0.0594026
						704	Seeds	Methionine-methylsulfonium-iodide_Seeds	Others	Amino acids	0.49_203.04	136.394	No_association	-0.895094	1.64504	1.16554	-1.37948	-0.0730375	-1.63701	-0.0750188	-0.320402	1.06211	-5.57587	0.3416	-0.484022	0.0479231	-5.57587	-0.0759205	-5.57587	1.31345	-0.180718	-5.57587	-0.647842	-1.66064	-0.356285	0.443511	-5.57587	-5.57587	0.441783	-1.19767	-5.57587	-5.57587	-5.57587	-5.57587	0.114711	-5.57587	-5.57587	-5.57587	-5.57587
						705	Seeds	Histamine_Seeds	Others	Amines	0.52_112.087	75.6126	No_association	-0.523125	-0.275715	-1.55311	-1.54061	0.304743	-1.1912	1.3192	-1.35401	0.932366	-0.13244	-0.018099	-0.912594	-1.01855	-1.9112	1.14978	2.02055	0.315096	-1.38177	-0.137002	0.156452	-1.33212	-0.532015	-1.96117	1.26494	-0.700305	1.52708	0.29774	-0.243716	-1.22081	0.215889	-0.459721	0.607365	1.48158	-0.418491	-0.136155	1.56517
						706	Seeds	1-Methylhistamine_Seeds	Others	Amines	0.53_126.102	80.788	No_association	-0.0758543	-0.649176	-0.740948	-0.751329	-0.648017	-0.882184	2.11715	0.503976	-1.02505	-1.07476	-0.357567	-0.863327	-0.696519	-0.386845	-0.218346	0.736623	-0.00319222	-0.942149	-0.0802602	-0.420323	-0.654186	-0.389039	0.296301	1.9022	-1.73299	-0.953657	0.1865	-0.96982	-0.575982	0.283173	-1.67977	1.09586	0.454272	-0.40326	-0.691515	1.41832
						707	Seeds	5-Hydroxy-DL-lysine_Seeds	Others	Amino acids	0.53_163.107	63.5063	No_association	-0.170711	-2.13707	-0.834001	-0.543537	-0.19828	-0.143435	0.645238	-0.465704	-0.448957	0.233156	-0.395203	-0.447974	0.341085	0.796445	-0.621144	-0.391649	0.401269	0.751573	0.00738091	0.648192	0.782322	-0.504872	-0.303574	0.925818	-0.303411	-0.395202	0.103066	-0.0209329	1.69709	0.378589	-1.19173	-0.583066	-0.25079	-1.23924	1.21635	0.91346
						708	Seeds	Pyridoxamine.1_Seeds	Others	Vitamins	0.55_169.094	132.945	No_association	0.440077	-1.21818	-0.979122	-0.683599	-0.904891	-0.902786	-7.19342	-1.23027	-7.19342	0.710529	-7.19342	-2.20463	-1.25291	-7.19342	-7.19342	-0.576391	-7.19342	-1.01317	-7.19342	-7.19342	0.279048	-1.10263	0.538738	-7.19342	-7.19342	-0.882303	-7.19342	-7.19342	-0.0676596	-7.19342	0.0549013	-7.19342	0.462657	0.666472	-0.692739	-0.703257
						709	Seeds	NTau-methyl-L-histidine_Seeds	Others	Amino acids	0.59_170.092	16.8879	No_association	1.08375	-1.9632	-0.63886	-0.483087	-0.998744	-0.576114	0.473645	-0.215442	-0.509868	0.211408	-0.38016	-0.765685	2.25982	0.0199004	-0.447541	0.242793	-0.115371	0.0499327	0.0550654	-0.0361728	-0.301826	-1.18891	0.660845	-0.0354704	-0.820193	-0.907189	-1.17631	-1.84787	1.21915	-0.0103104	-1.49286	-1.37764	1.53751	0.454362	0.583741	0.387877
						710	Seeds	3-Methylamino-12-propanediol_Seeds	Others	Organic acids	0.6_106.086	59.6553	No_association	1.57467	0.0910073	0.673933	0.900456	-1.78499	0.572636	-0.219697	0.360192	-1.95226	-0.0322115	0.195702	0.325574	1.59246	0.447099	0.486181	-0.0508254	0.264781	1.29227	1.23642	1.0823	0.321362	-1.86241	-0.459305	-1.91103	0.0417605	-2.83061	-0.924504	0.972348	-0.240712	-1.76163	0.583946	0.328383	-1.34402	-0.151271	1.073	-0.816135
						711	Seeds	Beta-alanyl-L-lysine_Seeds	Others	Amino acids	0.6_218.149	67.4347	No_association	2.53138	0.556593	-9.13729	0.586641	0.642109	-9.13729	-0.725472	0.534633	-2.06869	1.05035	0.569031	-0.100748	-2.83872	0.835433	0.244618	-9.13729	-0.890823	-0.527112	1.01207	0.132104	0.731939	-0.00733613	-1.08468	-0.779641	1.48658	-0.40797	1.08522	0.288562	-1.08957	0.267657	0.583952	0.600669	0.518781	0.299852	1.39607	0.55481
						712	Seeds	Pyridoxamine.2_Seeds	Others	Vitamins	0.6_169.097	58.5371	No_association	0.928021	-3.47225	-0.471638	1.85281	1.99923	0.107027	0.671206	-0.659585	0.527614	1.20341	-1.24222	-1.03022	-0.96248	0.556414	0.223245	0.945813	-0.321031	-0.0157586	-0.726309	0.336364	-0.636038	0.591602	0.137876	-4.35423	0.204097	0.236498	0.554553	-0.681105	0.666397	-0.637311	-1.69855	-0.388736	0.33816	1.28225	1.1935	0.0480219
						713	Seeds	Myo-Inositol_Seeds	Others	Sugar	0.61_181.07	91.1435	GWAS_sig	1.69321	0.277149	-0.859598	-0.625128	0.652482	-0.164195	-0.206764	0.157435	0.424356	0.291825	0.372549	-0.555858	0.395124	0.462112	0.570667	-1.17661	-0.529709	0.110165	0.600294	0.422377	-0.971653	-1.07615	-0.511543	-0.486773	1.18891	-0.759422	0.185393	0.676568	0.571927	-0.578988	-1.96315	1.24291	-0.240974	-0.654271	0.697211	0.895248
						714	Seeds	2-Methylaminomethyltartronate_Seeds	Others	Organic acids	0.61_164.055	63.6353	No_association	-0.171873	-0.100183	0.827446	-0.359865	-0.506027	2.0712	2.07246	2.15877	0.0239372	0.391524	-0.0159908	-0.696785	0.864989	0.310861	0.339616	-2.06097	0.143099	0.86419	0.314382	0.651801	-1.04569	0.0329075	0.374201	0.121929	0.605418	-0.693062	-1.32424	0.18371	1.9349	0.140074	-0.619413	-0.801342	-0.230074	0.293977	0.230591	0.734929
						715	Seeds	N-acetyl-D-glucosamine_Seeds	Others	Amino acids	0.61_220.081	83.5185	No_association	-1.34649	0.909998	0.276646	-1.27393	0.590626	0.0130038	-0.364082	2.1185	0.337207	-0.259929	1.83842	1.26406	-0.70982	-1.35129	-0.883222	-0.662721	-0.797749	-0.979129	-0.506348	0.691919	1.37891	-0.619181	-0.497058	0.345952	-0.302036	-1.42713	-0.0489142	0.350599	0.95718	0.134547	2.05044	0.130422	0.144813	-0.357649	-1.0385	-1.14888
						716	Seeds	Propargylglycine_Seeds	Others	Amino acids	0.61_114.055	105.33	No_association	1.43453	-6.6031	-1.49989	-1.91741	0.223036	-1.32114	0.553494	-0.741087	0.647457	1.56029	-1.3433	-6.6031	0.347684	-6.6031	-0.511937	0.523421	-1.71098	-6.6031	0.405961	-0.491126	0.22174	-0.222065	-6.6031	-6.6031	-0.117332	-1.27676	-0.0951901	-6.6031	-0.369533	-0.459527	-6.6031	-6.6031	0.0260603	-0.424601	-0.494752	-0.193624
						717	Seeds	Saccharopine.2_Seeds	Others	Organic acids	0.61_277.139	62.8157	No_association	1.4009	-0.490313	0.00341153	-1.0698	1.0008	0.502558	1.46083	1.16321	1.19858	1.22504	1.31739	-0.158581	-0.395007	0.0749779	-0.145475	-0.78348	-1.99399	-0.575045	0.0693825	1.45584	-1.17516	-0.707177	-2.20828	-0.0937716	1.23024	-0.458485	0.55202	-0.464574	-0.290605	-0.691503	0.254399	-0.512241	1.16526	0.532593	1.20081	0.290628
						718	Seeds	N-2-hydroxyethyl-beta-alanine_Seeds	Others	Amino acids	0.63_134.081	69.1572	No_association	-2.07905	0.332473	1.12843	-7.61059	-0.10599	0.525927	-0.0193774	0.596472	1.90256	-1.75888	0.355122	1.05291	0.372068	-1.49941	-0.223027	-0.156987	0.141237	-0.0651729	0.177969	-7.61059	-1.92139	0.941174	0.127953	1.90043	-0.524917	1.98167	-1.07357	0.508414	0.748069	0.443746	0.250433	-0.663405	0.245465	1.44261	-0.0600137	-0.96476
						719	Seeds	N-2-hydroxyethyliminodiacetate.1_Seeds	Others	Organic acids	0.64_178.07	76.8176	GWAS_sig	-7.96833	1.09105	0.834761	0.420468	0.631156	0.0795195	1.31186	1.899	-0.762102	-0.85693	1.67162	0.776288	-0.145274	-0.167346	-0.379058	-0.0359451	0.602042	-0.423147	0.420056	-0.0754943	0.690125	-0.22194	1.33439	0.110039	0.0993485	-1.53551	-0.177319	0.238394	-0.1769	-0.175599	1.74257	0.399637	0.475225	0.417922	-7.96833	-0.599043
						720	Seeds	Hydroxymethyl-phosphonate_Seeds	Others	Organic acids	0.64_113	58.4322	No_association	0.219653	-0.589562	-0.531902	-0.269988	2.53014	-1.28143	0.961023	-0.280136	0.73925	-0.317759	0.525388	-0.0737337	-2.7196	0.543687	0.391177	-0.276668	-0.870467	-0.449091	-1.23221	0.568236	1.80171	-0.00704031	0.218486	-0.793642	1.26277	0.776515	-0.58645	0.12734	-3.55669	-0.809608	0.330433	0.936448	1.47552	-0.486183	-0.261142	-0.689388
						721	Seeds	Methionine-sulfoxide.1_Seeds	Others	Nucleotides	0.65_166.053	85.1577	No_association	-0.351738	1.78023	0.373308	-0.20293	-0.115859	-0.0452549	-0.24438	1.38875	-0.141195	-0.934698	1.97332	2.06375	0.210413	-0.651707	-1.06475	-1.41118	0.155783	-0.528918	-0.171581	-0.524141	1.00503	0.131517	0.453235	3.21921	-0.264453	-0.473541	-0.0599213	1.52171	-0.130127	0.388986	2.06726	1.42015	1.09372	0.439058	-1.15587	-1.01975
						722	Seeds	Allantoate_Seeds	Others	Organic acids	0.66_177.061	71.2995	No_association	1.01196	-2.56991	-0.616864	-0.28678	-0.816782	-0.924929	0.100299	-0.732568	0.349296	0.53341	0.972493	-0.207937	-0.643372	0.141293	-0.396411	0.794939	0.0351049	-1.71748	1.08994	0.600556	-0.719992	-0.265471	-0.0343775	1.11863	-0.586547	-0.711682	0.396415	-0.518877	-4.1111	-1.21847	0.402173	-1.17659	-0.611198	0.445982	1.32371	-0.436478
						723	Seeds	Cytidine-5-diphosphocholine_Seeds	Others	Nucleotides	0.68_489.114	64.6396	No_association	1.03763	-5.92165	-2.37818	-0.439263	-5.92165	-5.92165	0.0736343	-2.53386	0.252644	-5.92165	-5.92165	-5.92165	-5.92165	-5.92165	-0.372089	1.37853	-0.201035	-0.0772576	-5.92165	-5.92165	-5.92165	-0.058807	-5.92165	-5.92165	-0.0304532	-0.331117	0.718736	-1.72752	-5.92165	-5.92165	-5.92165	-0.471561	-0.0338886	0.485001	0.657852	0.847481
						724	Seeds	N-2-hydroxyethyliminodiacetate.2_Seeds	Others	Organic acids	0.68_178.07	91.449	No_association	-2.29796	0.32436	0.226397	-1.39946	0.454217	-0.827099	1.06991	0.768397	0.274035	-0.122592	0.974267	-0.943506	-1.5175	-0.861767	-1.16136	-1.72769	1.64718	0.352624	-0.039174	-0.0634814	-1.26978	-0.136714	0.434021	0.724968	-0.357423	0.0958956	-0.231324	1.43749	-1.06326	-0.0324523	2.41103	0.932893	-0.805878	-0.192136	-1.01265	0.492182
						725	Seeds	O-Phospho-L-serine_Seeds	Others	Amino acids	0.68_186.01	61.065	No_association	0.254668	-1.82897	0.260525	0.574099	-8.8319	0.747505	0.709398	-8.8319	-1.41191	-0.55915	-0.784846	0.146727	0.518578	-2.36136	-0.65632	-0.586951	0.44963	-1.32745	-0.195789	-0.891906	-0.98569	-1.526	0.525841	-2.50915	0.297593	-0.469217	-0.155709	0.146025	0.184461	0.56299	-2.58996	0.355771	-0.27832	0.865625	0.630891	0.679147
[truncated: 939 more rows]
[truncated: 545 more columns]

## Sheet: Table S4
Supplementary Table 4. Number of all annotated compounds and compounds with a significant association through genome-wide association study (GWAS).
[truncated: 61 more rows]

[truncated: 11 more sheets: Table S5, Table S6, Table S7, Table S8, Table S9, Table S10, Table S11, Table S12, Table S13, Table S14, Table S15]
